# Supplementary material for: Cerebellar aging is spatially heterogeneous and supports cognitive resilience in later life
Source: Nat Neurosci. 2026 Jun 10;29(7):1699–710. doi: 10.1038/s41593-026-02289-x (PMC13337503; doi:10.1038/s41593-026-02289-x)
Supplement: Supplementary file 3 — Statistical source data for Figs. 1–4. [file 41593_2026_2289_MOESM3_ESM.zip]

Archive with 9 entries (8 files):
- source_data/
- source_data/SourceData_Fig3.xlsx
- __MACOSX/source_data/._SourceData_Fig3.xlsx
- source_data/SourceData_Fig4.xlsx
- __MACOSX/source_data/._SourceData_Fig4.xlsx
- source_data/SourceData_Fig1i.xlsx
- __MACOSX/source_data/._SourceData_Fig1i.xlsx
- source_data/SourceData_Fig1a-h_Fig1j-n_Fig2.xlsx
- __MACOSX/source_data/._SourceData_Fig1a-h_Fig1j-n_Fig2.xlsx
