# Supplementary material for: Cerebellar aging is spatially heterogeneous and supports cognitive resilience in later life
Source: Nat Neurosci. 2026 Jun 10;29(7):1699–710. doi: 10.1038/s41593-026-02289-x (PMC13337503; doi:10.1038/s41593-026-02289-x)
Supplement: Supplementary file 3 — Statistical source data for Figs. 1–4. [file 41593_2026_2289_MOESM3_ESM.zip › source_data/SourceData_Fig3.xlsx]

## Sheet: data
Sex	SES_eduLvl_releveled	Age.at.scan	Vol	CrusI_FAST_vol	CrusII_FAST_vol	Lobule_IX_FAST_vol	correct_numberofDSSTmatches	durationtocomplete_Trails2
0	3	57	951145	11529	10013.9	2568.15	25	53.507
0	1	69	775278	9787.65	9394.32	2384.96
1	2	70	1169001	11348.5	9190.57	1664.72
1		63	1217604	10589.6	6870.84	1833.28
1	1	51	1218968	13819.7	8815.28	2266.43
0	1	68	909928	11419.6	9125.66	2358.34	22	48.968
0		68	959042	9435.14	7139.83	1954.84
	3			10434	6578.97	1953.3
0	2	64	862405	9345.07	8316.48	2960.1
1	6	69	1342332	12446.7	8270.63	2264.74	20
0	6	67	989165	13614.4	9538.12	2346.09
1		67	1143917	9402.46	8870.44	1450
0	1	71	942386	9570.83	7858.61	2247.39	22	85.498
	1			11403.1	6812.67	1502.23
1	3	55	1107207	13960.1	11393.8	2020.05
0	3	66	1041060	11661	8940.05	2392.84	29	46.884
1	1	57	1052816	11786.1	8575.49	2695.43	24	40.487
0	2	64	817226	10601.6	8185.18	1464.81	10	126.618
1	6	71	1324861	11429.9	8740.42	2409.14
1	1	68	1086699	8645.64	7830.14	1931.74
0	3	60	1017239	8539.83	7416.94	2285.36	30	45.408
	3			8833.96	6832.45	1691.59
0	6	76	960175	10973.3	6891.32	1605.6	10	104.718
0	3	71	1078886	11363.4	7769.62	1976.04	23	45.782
	2			9911.02	8710.94	2062.5	14	136.727
	6			8908.95	7812.82	1735.69	17	82.469
0	3	63	971789	9751.5	6578.47	2581.93
	2			8287.81	4953.47	1177.73
0		67	1008959
1		69	1208496	13796.4	8602.14	1608.11	17	139.521
1	1	74	1023741	10042.9	6111.94	2080.24
1	1	51	1197778	13830	8802.92	2039.34
0	3	60	1095133	11712.6	8719.49	1965.68
1		73	1124185	11630.5	7546.69	1521.98
0	1	57	979218	12181.8	9626.17	2162.24
1	2	63	1301163	10251.4	8521.4	1317.17
	2			9428.13	6634.27	1854.73	27	45.954
	4			8888.39	8129.8	1766.81
	3			10687.6	9404.08	1967.93
1	1	71	1269530	12481.4	8972.56	2810.81	18
1		63	1027844	11737.1	7844.7	2031.52
1	5	67	1299934	10401.2	6498.72	1903.32	18	46.71
	1			8366.28	5116.66	1744.35
				11402	6593.72	1435.36
1	1	64	933093	10319.8	7258.05	1934.54
0	1	58	1019235	11428.3	7090.53	1672.19	24	91.106
	3			12405.1	7921.23	2338.12
1		72	1131689	12377.9	8198	1868.58
	1			9820.97	8255.92	1523.68
1	6	71	1172817	10633.6	8093.53	2256.68
1	1	66	1151718	9835.28	7770.61	2332.72
0	5	61	952971	10788.5	7976.62	1989.43
	4			9792.2	7582.23	1978.46	18
0	1	58	952261	10370.6	8556.62	2461.74	27	51.72
1	1	51	1050690	10820.7	9247.48	1951.35
0	2	68	902238	11144.5	7544.61	1739.26	22	62.629
1	3	75	1065139	12613.1	7477.8	2704.38
0	2	59	1178309	15015.5	8901.32	2435.51	20	84.715
0	6	52	964877	12757.2	7345.33	1929.03	28	37.179
1	1	68	1173288	8685.27	7139.43	1742.13	19	65.707
0	3	66	778640	10821.6	6455.16	1891.66
1		72	1097324	10492.8	8377.22	1638.6
0	3	56	903681	11502.4	8497.38	2005.86
0	1	54	995904	12690.2	8136.08	2447.98	30	52.126
1	1	67	1197193	13099.6	9068.89	1720.47
1		64	1135836	14058.5	9094.73	2850.52	19
1	4	64	931330	9359.96	7329.98	2060.67
0		77	1138556	8291.15	5204.01	1577.34
1	1	68	1140764	9168.83	8427.79	1808.87	22	66.42
0	4	57	811161	10608	7011.61	1588.08	27	40.247
0	1	58	963698	9567.85	8586.97	1934.26	27	47.653
0		68	963312	8469.03	6566.99	1705.61
0	4	70	834612	8889.87	8098.89	1560.85
0	1	59	1035132	13270.1	8636.75	2049.6	27	51.343
1	2	66	1130738	11997.5	6925.4	1986.91	28	41.109
1	6	54	1079687	13372.8	10570.1	3043.99
1	5	76	966907	8379.93	6623.52	1682.31	24	60.929
0	5	65	1134520	12230.4	9015.17	2706.66
1	1	71	1094576	9798.25	7031.55	1693.85	26	39.113
	3			10672.5	7866.87	2671.7
1	3	73	897874	9352.47	7768.03	1920.41	19	78.713
1	3	64	1172569	10030.7	7882.75	1501.27	22	56.145
1	1	59	1145262	15417.4	10061.6	2940.84
0	1	64	914299	11444.8	7674.44	2065.72	24	40.827
1	6	75	1207497	8449.39	5298.07	1311.3	11	73.303
				7867.97	7082.35	1919.46
	1			9365.71	5322.35	1466.33
	3			10756.8	8791.06	2564.14
	1			10873.8	7555.6	1442.59
0	5	65	1021215	9395.35	8317.34	1379.73	12	84.242
	5			11517.5	8012.76	2476.55
0	1	76	924288	12004.4	6568.81	2072.13
0	3	65	1030835	10657	7085.2	2699.72	5	47.18
1	4	71	1170782	12597.8	8332.95	1935.98
0	1	53	1053540	14230.3	8243.98	2499.93	20	46.741
1	2	57	1018590	11329.4	9521.02	2299.99
1	1	51	1229970	11921.1	10365	3066.95	24	37.319
0	2	63	1179578	11342	8930.23	2432.36	22	137.144
0	2	72	1061595	8874.22	7727.18	1678.2	9	100.866
0	1	50	1135143	11291.3	8461.8	2367.88	25	40.244
1	2	76	1093274	9367.11	5967.61	1598
0	3	54	774238	11340.6	7518.45	1783.86	1
1	1	67	1163391	11789	8275.51	2255.09	25	56.158
0	3	73	1090051	9575.1	6012.35	2091.45
0	2	69	674457	9175.61	6671.44	2221.56
1	1	71	1183846	10169.9	8346.88	2043.57	22
0	3	58	841920	13284.7	8399.14	2283.8
0	1	63	853541	10951.2	6457.19	1788.77	26	47.671
0	1	74	1048071	10611.2	7404.99	2241.91	17	67.853
	1			9951.1	8180.47	2198.28
0	1	68	1012929	10865.4	7269.05	2105.73	24	62.615
1	5	48	834984	10369.1	9557.95	1958.58
0	1	55	953502	12847.4	8755.74	1883.97
1		67	1078307	10938.8	6628.78	1707.98	12	111.769
1		65	1227191	10348.6	7655.03	2705.71
1	5	79	1064693	9044.35	9088.85	2738.98	16	64.252
0	1	71	870958	10073.7	7569.68	1730.89	13	69.161
1	1	75	1194877	13106.8	8800.7	2436.47
				10862.8	6160.35	1491.84	19	70.008
1	3	58	1126741	12396.5	9064.85	2050.12
1	4	56	1088955	12902.4	6629.53	2057.47
1	1	60	1205542	10582.2	8629.26	1989.4	22	62.042
0	1	62	989033	12181.2	9073.68	2303.82	18	47.814
1	1	57	1064158	11276.5	8009.99	1833.92
	6			11014.5	7538.65	2178.05
1	5	79	1237082	9605.28	7970.18	1802.8
	1			12488.2	9613.32	1880.38	24	51.474
0	1	68	1098056	11083	7813.74	1923.8	19	63.771
	1			12157.1	10105.4	2159.78
0	3	76	960380	10931	8009.85	1798.8	19	50.428
0	1	62	940828	10827.9	8775.2	1381.82	24	64.299
0	1	52	896930	12506.5	7723.39	2313.03
0	1	57	1009279	9639.13	6249.15	1464.84	24	56.289
	3			10540.6	8807.52	1616.29	22	68.926
	2			13134.8	11077.6	2419.62	26	48.798
0	1	51	1030848	15516.1	10237.2	1823.12
1	1	69	1126200	10900.3	8408.2	1423.01
	3			12722.6	7463.44	2216
0	1	61	1125026	9800.3	6948.58	2356.18
	2			12867.1	8146.61	2114.14
0	1	71	1045591	10161.4	8642.67	2000.17	20	64.022
0	3	69	961382	9755.68	5296.99	1317.04	17	60.886
0	3	69	881039	7507.9	4739.43	1387.37	22	62.948
0	1	56	1247488	15357.5	9042.82	1774.34	27	58.071
1	2	72	1094764	11832.5	9846.7	2529.47
0	2	69	1038948	12057.8	8161.73	2821.66	24	54.39
1	5	57	1125414	13549.5	8392.74	1786.4	18	85.258
				12582.1	7025.73	1268.55
0	3	62	1047951	11694.7	6701.07	1766.94	20	63.359
	1			10447.5	8331.67	1731.37
	2			8439.81	7963.44	1818.51
1	3	66	921386	10539.1	7544.31	1556.97	18	69.992
1	1	60	1190320	15081.8	10467	2462.86
1	3	53	999382	12040	8800.67	2158.44
	4			8758.73	6645.73	1587.73
0	1	53	996084	13445.2	7852.17	2209.91	16	59.321
	1			9937.97	6647.71	1970.44	16	52.656
1	1	67	1202516	12070.5	8921.62	1815.46	25	65.981
1	1	68	1006101	8838.45	6860.49	1474.48	4	79.239
	5			9025.69	7642.92	1405.87	14
1	1	50	1261918	11902.1	8119.49	1603.08
	1			12040.4	8860.18	2233.39
0	3	69	1082309	10961.9	8513.58	2122.89	21
	1			9132.55	7170.16	1865.64
	2			8207.83	6373.38	1413.12
	3			10518.5	7280.85	1699.51	16	60.922
1	1	62	1192155	11477.1	8945.5	1668.29
1	2	73	1084310	10349.6	7371.2	2626.61	10	92.583
	1			12073.1	8110.77	1735.03	26	69.703
				8260.45	7356.44	1480.23
1	2	60	1161796	13249	11235.5	2757.49	24	45.238
1	3	60	1123964	14150.1	9163.09	2105.55	23	44.584
0	1	69	1117224	9650.61	7584.35	1853.79
0	3	69	919147	10292.7	7335.57	1963.89	19	71.17
	3			10156.4	6168.47	1196.45
0	1	65	1049773	10604.9	7769.93	2074.46
	6			11185.9	7645.73	2524.28	22
1	1	61	1135793	12145.1	8252.9	2068.32
	1			11952.1	7974.97	2751.62
1	1	67	1249554	12519.8	8861.6	2187.09
0	1	52	858472	11567.1	9256.75	2429.3	26	48.061
	2			13760.2	10401.1	2469.03	29
0	3	63	1027372	9954.78	6890.8	1703.89
0	3	70	1075144	11417.6	9019.25	2449.61
0	3	60	952492	9034.69	8524.26	1975.61
0	2	73	912679	10202.7	6737.07	1785.18	20	101.103
1	3	58	1054208	11891.5	8443.48	1958.99
0	3	59	891728	13719.6	9284.54	2827.58	23	36.104
1	1	68	1150331	12410.5	8291.7	1976.87
1	2	77	1110123	13225.6	8864.8	2467.87	23	46.015
1	2	64	1241416	11537.2	7834.82	1915.22	24	55.567
0		68	911435	11945.5	7877.4	2014.66
1	1	66	993704	12111.6	8084.56	1427.14
1	6	57	1236063	11677.8	9898.57	2026.96
	3			11070.6	8582.17	1671.63	13	79.791
0	3	58	1016643	10454	10170.3	2251.68	20	57.907
1	1	54	1043888	11218.5	8038.71	1617.15	22
1	3	60	1105277	9412.42	7935.68	1599.39	22	88.396
0	1	59	1027444	10207.6	8421.17	1882.24	12
1	1	60	1115443	11533	8004.21	1610.89
1		65	1206746
1	4	54	1142260	11240.6	7754.31	1854.22
0	1	53	1165181	11085	7059.4	1638.3	23	41.876
1	3	72	1257090	9998.27	6110.98	1297.16
1	1	73	1098354	10474.4	8035.23	1818.52	18	51.262
	2			7562	7857.57	1770.8
	3			10373.9	6241.85	1695.52
0	1	48	966895	8336.97	7099.82	1958.33
0	1	66	998754	11055	8913.5	1828.6
1	1	73	1150974	9567.51	6888.6	1836.2	17
1	1	68	1212219	10191	7146.16	1619.13
1	5	67	1110918	11552.5	9408.01	2121.45	22	31.79
1	2	72	1194222	13035.6	7198.97	2077.12	17	65.648
0	1	59	816475	8954.83	6537.65	2143.32
0	3	74	914136	10556.2	7600.87	1919.78	22	56.687
1	1	72	992858	10734.5	7408.14	2016.84
0	1	63	802990	9147.7	6916.64	1648.98
1	3	72	1412681	10667.1	9054.28	2036.9	23	52.204
0	2	48	1059857	10738.3	7748.8	2190.53
0	3	60	1043859	9408.1	7866.69	1709.76
1	1	55	1239349	14702.5	10936.2	2476.98	29	45.174
1	2	70	1039264	11653.5	8918.77	1744.04
	3			14504.9	10081.3	2832.02
1	1	66	1218995	13194.6	9544.05	2244.78	25	35.256
0	2	70	1174054	10518	7600.27	1734.41
	3			9627.18	7002.98	2173.07
0	2	55	916138	9568.53	7652.59	2544.73	20	118.727
0	1	61	900914	10125.3	9134.18	2202.68
1	3	70	1357215	10854.7	8933.78	2047.38
	1			11553.4	9684.44	2910.56	26	52.852
	3			14840.5	9698.62	2237.01
0	1	63	1000858	11547.9	6874.9	1613.54	23	49.581
0	1	71	984455	11620.5	8977.3	1917.89	17	67.336
1	2	58	1024123	11316.7	7734.12	2383.44	22	76.381
	3			11998.5	7290.95	2179.27	18	107.624
0	3	72	835716	8406.02	7416.22	1688.38
1	3	55	1328169	13485.1	9730.66	2389.2
0	1	66	914400	9515.51	7695.24	1794.93	20	57.404
1	2	67	1106021	11551.9	9230.43	2081.16
	3			7857.67	7535.03	1799.03
1	3	76	1192473	11837.5	6573.01	1962.25	8	88.259
0	1	69	1124991	9371.6	7384.21	1398.15	16
0	3	77	1037183	10518.2	6943.64	1767.94
0	1	69	904595	9232.36	6866.97	2445.06	16
1	2	73	968445	8251.05	7946.33	1622.09		57.2
1	3	63	1107848	10557.6	9439.94	2252.05
0		61	874768
0	2	59	958297	8546.24	7939.94	1217.76
1	3	64	1075600	8125.51	6937.54	1202.07
0	6	58	998501	13050.2	7652.69	2279.18
1		68	1232529	11543.8	7678.5	1763.31
0	3	56	1022410	12608.2	9378.31	2652.7	12	63.489
1		74	872482	7202.18	4249.94	1266.65	15	95.625
1	2	61	1152659	11691.8	8852.27	2468.16	27	53.666
1	3	62	955359	13571.7	8458.26	2102.53
1	1	53	1260844	11945.9	9563.41	1717.41
1	1	62	1146963	14115.3	10385.9	2152.38
1	3	68	1139199	10175.5	7799.55	1849.57	22	58.176
	1			9608.02	7121.94	1679.22	15	99.49
	1			11943.7	8379.06	2785.92
0	3	68	1047843	10053.5	7102.26	2161.66
0	3	62	923915	11114	7849.11	2812.56	24	48.471
1		73	1311171	11784.1	8429.88	3537.36
	1			9521.28	9259.1	2666.8	14	60.428
1	2	53	1325012	15020	8384.51	2211.82	23	41.729
1	2	63	1092734	9591.61	8816.25	2331.58	24	59.7
0	1	57	797647	12132.4	8559.95	1676.19	23	51.159
1	1	73	1267379	13657.8	11054.9	2237.74	4	69.767
1	3	72	969600	18647	14236.8	2605.89
0	1	74	933889	10235.2	7711.9	2121.61	16	64.807
1	2	70	1172579	8168.22	7865.51	1869.94	18	69.312
0	3	49	978415	10647.9	6826.13	2846.72	29	48.331
0	3	54	986473	10820.5	7346.81	1922.2	21	70.563
0	3	70	886568	7843.08	8203.33	2538.11	24	54.793
1	5	67	1104978	9621.23	5384.51	1639.39
0	3	64	974832	9754.27	5060.16	1371.41
1	1	54	1079298	12966.5	9086.36	2308.68	23	47.617
1	6	52	1017748	10786.9	8510.91	2307.62	22
0	6	72	1032475	10695.9	7600.6	2540.7
0	3	64	999755	10237.6	8498.46	2462.7
	3			11098.2	8740.82	2295.78
0	1	65	1021559	11033.4	8427.57	2688.18	23	66.117
1	1	71	1158919	12676.8	8362.95	2246.84	29	39.51
1	1	59	1416594	13392	8717.55	1756.48	24	61.883
0		73	1048093
0	3	62	1088502	9308.9	6743.69	1793.41	19	55.17
1	2	77	1222018	9661.92	8912.85	1751.89	18	77.427
1	1	51	1001109	10471.5	8474.25	1584.16	17	44.163
1	3	61	1080670	11476.9	7221.61	1769.89	21	55.559
	1			9110.76	8106.99	2043.35	8	94.548
1	1	75	1324554	9152.49	10873.1	1692.01	16	58.128
0	2	65	1095089	12507.8	7868	1930.6	19	42.988
1	1	64	1043280	11643	9069.58	2306.98
	5			12719.6	7645.72	2153.23	29	50.588
1		76	948580	7437.83	7418.45	1819.42
0	1	69	1047352	12573.9	7652.62	2177.1	13	93.724
	6			10495.8	6804.94	1732.39	16	93.728
	1			10170.8	8993.34	2139.82
0	3	57	1037239	15758.6	8231.51	2618.36	24	81.498
1	1	73	1143414	9854.42	8028.37	1599.58	12	63.392
1	1	56	1190683	11850.4	7634.4	1681.95	25	45.319
	1			8184.76	5882.56	1337.26
0	2	71	1065184	9692.42	8108.66	1517.36	21
0	6	62	938990	10648.9	10360.9	2656.48
0		62	1049715
0	5	54	871822	10434.8	6119.69	2288.64	20	68.82
0		66	841382	11201.4	8098.15	2402.36
0	5	60	904128	9257.47	8591.02	2291.44
				10636.6	7882.11	2047.2
0	1	67	1050520	10344.2	9188.51	2176.28
	3			11083.2	8092.06	1823.63
1	1	73	1044591	9949.58	8334.59	2109.55	19	56.782
0	1	62	891306	10412.3	6472.04	1537.35	17	66.638
0	4	62	1020342	10859	6694.7	1935.36
1	3	63	1209415	11670.8	10548.5	2455.21	18
0	4	58	1000048	11638	8041.44	2741.03	24	50.443
1	1	56	980604	10672.6	8613.36	1590.31
1	2	68	1163701	10909	8586.09	1980.27	20	77.088
0	1	52	1010082	9069.18	8559.91	1838.79	17	72.883
1	1	63	1313474	13357.2	9999.31	2243.57	20	43.169
1	5	69	964741	10776.7	6908.35	1551.22	18	59.819
1	2	66	1110473	10343.9	7297.85	1690.79	22	53.727
0	1	59	876717	11053.3	7313.27	2051.7
1	5	54	1119033	11577.1	8852.23	1568.34
	1			11503.7	7963.66	2713.61
1	1	67	1165538	10709.9	6943.62	2451.7	25	66.183
	3			11296.5	8256.84	2147.11
1	1	52	1144018	11345.9	9096.52	2011.08	30	43.726
0	1	58	1126317	13756.2	7968.6	1441.36	26	49.004
1	5	77	1258517	12069.5	8297.68	1784.39
0		68	976063	11180.4	8083.18	3160.7
1	1	53	1136875	11114.2	8921.49	1942.63	19	73.253
	3			12603.6	8252.87	1822.28	14
0	1	64	1028475	10623	7368.28	2088.1	16	95.279
1	3	65	1158894	10964.8	7409.05	1725.66	20	47.972
1	1	52	1117936	15801.6	8038.44	2156.55
1	1	53	1114714	10999.6	8273.33	1940.68	22	81.308
1		55	1075310	13502.1	7465.63	1747.48	27	41.56
	6			12092.2	9020.83	1343.42
	1			9573.82	7859.45	1936.84	22	71.269
0	1	50	981838	13959.5	7679.3	1938.19	29	32.252
0	1	58	1052441	8883.15	9459.62	2818.99	28	43.031
1	1	62	1102026	11741.8	8655.99	1797.21	19	51.505
	1			11302.2	9637.72	2841.8
1	2	58	1170953	11474	10084.7	2536.45	23	62.067
0	6	73	1072025	12118.6	8590.65	2151.26	16	85.651
1	1	49	1176750	13239	9081.34	2099.57	23	48.406
0	3	55	1127908	11466	8819.64	2564.68		47.365
1	1	69	1240281	10131.6	7708.8	2812.98
1	1	55	1145456	14000.6	8674.49	2319.43	16	43.178
	6			9931.38	8150.19	1970.08
1	4	61	1140778	12589.1	9466.5	2478.68
0	3	67	1070357	9804.76	8487.61	2371.7
1	1	67	1046232	10277.8	8142.44	2205.45	21	62.15
1		72	1301041	8523.03	7584.39	1413.88
	3			11390.1	8047.4	1843.63
	1			9549.27	9011.2	2142.97	18	59.799
0	1	60	1094779	11408.1	7612.69	1912.97	24	41.469
0	1	69	1088094	10564.3	6725.49	2111.62
	5			9233.75	5430.44	1848.45
1	1	70	1196591	13809.4	7716.72	2050.98	20	95.314
0	1	74	965160	12805.1	9002.76	2338.78
1	6	64	1122832	9605.92	6937.84	2044.64	27	39.477
1	1	67	1157245	10987.1	7509.78	2538.86	21	82.069
0	3	74	967144	10674.5	4830.11	1221.6	19	79.443
0	3	69	911269	10329.5	8224.09	1429	16	65.802
0		69	980289	10455.1	7018.4	2234.24	17	70.291
0	2	71	975136	8685.7	7899.81	1554.08
0	1	70	898421	9874.16	6819.34	1931.62
1	6	63	1110741	10725.8	6834.48	2106.7
1	1	64	981335	8709.88	8117.04	1769.46	22	51.345
	1			11976.1	8224.28	2050.52	13	118.946
1	1	67	927365	11034.2	7686.05	1842.55
0	4	65	821896	10721.2	5580.55	1649.67	17	108.772
	1			12812.7	8557.03	2145.58
1	3	62	1246613	12679.9	8390.07	1953.73	23	36.39
1	1	67	1200361	12455.6	7763.3	1818.24	19	85.621
1		65	984904	10791.2	6439.44	2251.03
0	1	62	1082182	10567.1	9929.49	1932.35
1	1	53	1153497	11685.5	8069.19	1895.91
0	1	65	1132248	10201.2	9081.33	2549.89
1	1	65	1202195	11206.5	7999.55	1841.46	20	53.311
1	1	72	1146716	10094.8	8716.51	2262.03
				10448	7134.36	1818.2	19	58.072
0	1	65	1080763	9978.61	7003.8	1712.78
1		59	1106677	11427.8	8147.03	1678.87
1	1	69	1235307	11428.5	9832.55	2235.18	25	68.948
0	6	63	963312	9174.41	7782.14	1634.22	23	56.579
0	3	61	878960	9882.36	7349.81	2032.76
0	1	54	1007807	13564.6	8836.75	1619.79
0	1	68	1123023	12885.9	10112.4	2728.91	17	80.113
1		51	903497	13019.3	8215.33	1978.2	20	68.368
	5			11212.3	7905.03	2288.79
1	1	64	1138338	13769.6	8196.14	2699.07
0	3	69	1010215	8529.84	5591.82	1611.15
0	1	56	1030470	9170.84	5817.35	1769.99
	1			11426.6	7595.1	1845.6	27	46.552
0	1	50	1032196	12684	7882.15	2248.6	24	44.72
0	3	72	934664	9725.1	6260.4	1824.1
0	4	69	888775	9209.33	7637.18	2176.36
	5			12311.7	6979.28	1506.19
	1			10716.9	7444.74	2612.72
	2			8964.29	7852.94	2428.15
0	1	67	972099	11480.6	7399.35	2448.2	15
	1			9740.99	6402.57	1798.73
	3			10714.7	8211.16	1714.93
1	1	68	1183556	11380.9	7451.79	2105.87
1	3	58	1227790	10867.6	7199.69	2385.74	22	63.545
0	3	60	1030156	12000.5	7264.13	2007.09
	2			11481.5	8848.28	2355.52
	3			12717.7	7686.77	2506.88	20	49.626
0	2	61	1009593	11117.4	7772.38	2206.2
1	5	70	1079402	10692	8366.51	1919.12	15	57.566
0	1	70	1063732	9404.45	6326.93	1586.97
1	5	51	1112954	13421.1	9000.63	2624.77
0	1	64	1062056	9920.49	7767.55	1324.42	14	62.99
0	1	72	1012043	10003.4	7406.02	1878.43
0	1	57	1126782	11216	8533.45	2984.71	30	31.753
	3			8328.21	6174.06	1617.59
1	1	50	1180577	13436.8	9020.19	2281.62	33	44.933
	3			10060.2	7592.26	1621.94
1	2	52	1086146	11843.5	8008.95	1334.09	28	40.104
0	3	75	1060895	7436.66	5839.53	1200.94	11
1	1	61	1426987	11004.4	8335.39	1429.28	12
0	1	53	1004200	11731.5	8836.06	1893.88	23	43.4
1	2	64	1163496	12810.1	9957.86	2005.46	24	51.303
0	2	62	1158793	11928.2	8628.34	2048.51
1		59	1077739	11853.5	6714.6	2026.4
0		66	1070877	10061	8461.58	1588.49	22	69.157
0	1	64	829303	10870.2	8566.2	2096.59
1	1	61	1137155	10839.4	10540	3338.39
0	2	62	1049428	9169.67	7911.39	1584.64	24	53.325
1	2	57	1107828	12596.9	10363.1	2115.81
1	1	65	1254197	11284.4	10226.6	1961.85	30	44.124
0		64	871884	9072.11	6867.52	2082.28	13
	2			10166.2	7484.37	1782.09
0	3	71	1106778	10459.8	7925.85	2292.63	18	48.584
	1			11967.9	8189.75	2410.61
1	1	58	1168254	11733.1	8424.08	2048.95
0		69	1060088	13713.4	10252.3	3179.51
1	1	69	1063131	11223.5	8059.61	2145.82
1	5	59	1129564	13047.8	8039.38	1811.91	19	92.965
	4			12428.7	7792.59	1796.16
1	1	71	1259241	10891.4	8332.92	2416.18	21	56.329
1		61	1284053
1	1	57	1043833	8755.55	7901.44	1807.2	23	33.288
0	2	48	949062	9522.56	6070.45	1177.92
1	1	73	1269008	13725.1	9567.92	2491.2	10	150.538
1	3	65	1230059	9941.96	7280.77	1888.74	17	82.381
1	5	60	1039223	12230.8	7640.91	1515.83	13
1	3	76	1194336	11458.6	7121.7	2667.58
1	5	68	1208118	12013.2	10120.5	2474.68
1	3	69	1091540	8778.49	8898.63	1847.08	17	79.153
	1			10895	8599.44	2070.32	28	34.043
0		77	816778	6412.95	5564.3	1409.42	13	101.253
0	3	56	906294	13636.8	7755.06	1934.62	20	68.935
	1			9652.33	6421.22	1935.25
0	2	75	1097144	10094	6523.34	1907.66	16
0	1	72	1111107	10950.4	8648.09	1542.25		114.021
1	1	70	1256331	11350.6	7233.3	1655.38
0	3	65	973238	11655.5	6950.48	1853.64
	3			9092.95	6185.51	1386.5
0	1	57	898779	10819.2	6979.73	2123.21
0	4	63	906555	10864.4	9199.87	2176.26	16	90.31
0	3	68	936297	8747.84	6058.95	1583.06	12	86.417
0	1	64	947816	10915	9390.82	2185.45	24	52.898
0	1	76	1034293	11434.9	7451.4	2203.73	21	63.345
0	1	57	1033300	11211.9	7700.41	2309.97
0		60	812009
0		62	1016669	11129.6	8496.64	1944.88
	1			9122.8	7578.35	1980.64
1	1	67	1217183	10193.6	7080.14	1821.9	24	42.4
1	2	74	1268585	12621.2	8979.5	2077
1	4	52	1058011	9991.55	5877.53	1776.04	16	59.995
1	1	47	1054226	9705	7024.98	1853.39
0	1	71	1037148	13905.9	13694.4	3210.49	7	75.166
0	6	69	1027044	10699.6	7697.57	1923.06	19
1	1	51	1262138	12006.2	9260.83	1988.98	25	48.249
0	1	72	913524	10442.3	7596.01	2957.33	19	57.355
1	1	71	1293493	11154.2	7517.2	2302.17
1	3	58	1128969	12535.9	8061.51	2401.24
0	3	51	962863	11783.1	9390.93	1816.01
0	1	65	775785	9164.16	7874.11	2218.45
	3			10651.8	6415.28	2320.33	3
0		72	948636	8245.78	7959.1	1954.11
0	2	64	981327	9005.83	6492.64	1784.82
1	1	68	1268632	12900.9	10049.9	2346.8	18	44.92
1	1	61	1195708	9537.9	6560.4	1429.52
1	1	48	1199060	11227.8	7843.24	1746.3
1	3	59	1037970	9295.25	6496.65	1587.51
0	1	55	955912	9690.07	8229.88	2069.71
0	3	72	1108726	10730.6	8771.51	2338.06	20
0		66	969109	11468.8	9307.12	1586.84	14	100.828
0	3	54	895152	9844.6	8421.08	1992.32
0	6	78	1098081	10983.4	7998.06	1905.23	19
0	3	55	1070818	10286.2	7352.93	2300.33	15	50.115
1	2	70	1143317	11265.5	7127.41	1562.15	24	44.127
0		68	1071140	11632.1	7989.36	2704.44	17	121.762
	1			12260.8	7829.17	1937.02
0	2	73	863533	11113.6	8861.58	2146.21
0	3	73	864430	7506.22	5511.66	1120.58	13	66.397
0	1	49	1028288	8560.89	8874.72	1667.56	24	58.256
0	1	72	1076605	10997.3	6787.33	2084.86	22
0	1	75	890580	9129.28	7890.36	1907.51	19	56.133
1	1	62	1162460	8998.94	9641.71	2351
1	1	52	1210322	13237.6	8616.42	2534.32	31
1	3	66	1093189	12017.1	7129.03	1984.34	27	46.295
0	6	70	1062909	11659	8321.31	1811.7	10	94.956
				6779.69	5680.31	1834.92
0	1	68	1008025	10585.4	9134.78	2119.95	7	80.961
				8563.73	5870.24	1750.83
0	1	55	1012527	9943.53	9086.41	1902.3	21	52.011
0	2	53	1023530	12364.9	8192.25	1841.73	23	59.692
1	2	60	1030941	11832.6	9243.6	2558.85
0	6	65	948597	9801.33	7874.6	2204.82	22	60.825
0	1	67	1032074	14039.8	7936.73	2701.6	19	64.319
0	5	55	1293932	8497.91	7208.38	2488.76
1	2	67	1099524	10994.4	9167.22	2780.36	19	53.08
0	1	60	911022	10379.3	7222.27	2252.07
0	1	56	1103915	14043.1	9166.39	2064.8
1	1	58	1126614	12259.2	7477.47	1808.9	23	51.974
1	1	49	977708	13101.8	8071.8	2233.71	29	31.712
0	1	68	909435	9660.33	6891.76	2084.57	29	45.082
1	3	69	1100181	11131.9	9237.71	2028.61	23	44.831
1	1	73	1134520	10440.8	8799.15	1724.82
1	3	61	1174218	13276.2	7132.71	1771.78
1	3	57	1058229	10843.8	7839.27	1857.95	24	54.798
	1			11301.1	7230.25	1946.45
	2			12605.7	9212.01	2215.74
1	3	68	1118251	9127.11	7483.09	1293.33	24	57.291
0	2	67	1233638	10433.6	6368.73	2228.99	26	51.025
	4			12654.5	7941.87	2073.25
	1			9956.27	7293.26	1227.67	21	88.582
1		61	910023
1	1	62	1079474	12092.4	7920.98	1938.94
1		65	1071019
0	4	73	1131572	8359.9	6534.61	1732.41	9	128.276
1		70	1188629
0	1	74	1029659	15068.7	12456.1	2849.41
0		54	1016009	9719.07	6061.21	1454.14
	1			11505.2	9791.08	2148.01	21	55.104
1	5	71	1127486	8759.6	6855.54	1730.03
1	2	67	1181551	10739.6	8031.88	1859.62	25
1		67	1077929	10621.7	6274.53	1732.38
0	2	74	901064	10264.3	6602.81	1846.08	12	70.164
1	1	62	1151856	10451.6	8303.72	1856.77	21	39.809
1	2	62	1223678	9844.57	8595.61	1880.5
0	1	59	1110123	16171.2	10628.5	2292.24	22
1		68	1193210	10935.2	7222.3	1561.84
1		65	986881	10925	7330.69	2464.15
0	2	55	891863	10432.6	7542.51	1433.02
1	5	73	925385	12060.6	8185.07	2621.8	14	131.461
	3			12280.9	8321.38	2161.85
0	1	55	1035733	13014.4	7724.82	2623.68	24	42.774
0	1	59	992133	11811.9	8284.23	2617.34	15	67.968
0	1	67	1098944	11397.7	7305.25	1889.45	23	56.706
0	3	50	974129	12891	9515.8	2138.28
1	1	52	1153186	12062.4	7655.4	3339.41
1		56	818514	11231.4	7854.29	1441.89
0	3	54	1103308	11505.5	8149.37	1929.62	24	47.978
1	1	55	1195045	12768.2	9490.73	2725.82	28	39.725
1	3	73	1170724	8425.74	9097.24	2680.78	23	100.55
0		62	1021959	11633.6	7586.07	2225.18	28	50.03
0	1	66	1009540	11328.4	7196.94	2229.35	20
	1			10109.4	9607.86	2172.88	25	43.997
1	3	64	1307294	13128.6	8453.53	2138.09
1	6	74	1181930	10212.5	8362.05	2712.79	24	69.311
0	4	56	1039714	12255	6849.14	2421.86
0	1	57	1041833	11276.8	8356.89	1714.3	21	66.555
0	1	67	1069313	11289.6	7989.15	2934.84	20
0	1	73	1016741	9826.31	5307.19	1331.07	21	71.44
	1			10559.9	6170.54	2248.61
0	3	71	1039511	10207.2	7978.15	2034.4
0	1	58	910899	11065.9	8302.28	1627.02
0	2	64	1097518	11002.5	9084.07	2429.88
1	3	61	997743	13088.5	9859.48	2182.18	23	72.23
				8442.56	7282.78	1828.1	17
0	1	66	801683	8407.65	7619.96	2869.29
1	1	54	1202992	13194.5	12217.8	3312.3
0		70	904987	10093.9	6495.78	1492.61	2
0	4	78	934284	12121.8	7336.04	1884.44	20	48.117
0	4	51	975390	12075.8	8490.01	2508.99
1	1	61	1032307	10285.9	7174.84	1807.56
0		72	1145063	11899.8	9217.3	2556.65
0	1	69	1158401	10223.3	9196.57	2121.33	18	59.988
0	6	68	1014041	9204.84	6304.2	1962.42	15	85.94
1	2	72	1125386	12415.8	9166.15	2378.66	15	48.032
1	1	54	994356	11062.5	9400.28	2092.51	25	30.752
1	5	55	1080105	15507.5	9111.83	2311.71
1	3	53	1085631	11375.9	6817.97	1593.32
1		69	886730	12327.3	8987.89	1758.27
	1			11745.5	7672.75	2349.18
0	1	66	1056065	11559.9	7978.69	1775.65	24	71.212
0	1	66	945070	9358.81	6120.98	2021.18	21	59.939
0	6	79	1002068	9053.75	5765.22	1666.32
	1			8474.04	7918.98	2251.66	13
1	5	71	993135	10033.6	7845.91	2272.28
1		73	1180685	9543.55	7221.99	2181.99
1	3	63	1395010	13546.4	9589.58	2610.13
	3			10585.7	7517.48	1904.76
0	2	70	1114375	8841.02	7529.04	1659.78	22
0	1	71	1161413	10562.1	8603.45	2384.3	21
0	6	74	996041	8414.4	6842.1	1927.25
1	1	58	1006665	13245.5	9813.27	2358.74
	1			10348.2	6056.3	1515.6
	5			7659.39	8497.63	2393.84
0	6	63	1043001	11770.4	9003.45	3126.05
1	2	58	1203665	8070.37	5011.48	1419.12
0	1	62	1019491	9065.08	7615.65	1999.03
	3			13344.4	7521.01	2006.9	21	42.487
1	3	50	1267336	11845.6	9430.76	2381.97	20	58.508
1	3	55	1133378	13745.2	11933.6	2419.69
0	1	60	1105620	13778.7	7333.22	1973.66
1	3	55	1097777	12339	7538.03	2224.07
1	1	56	1091713	11843.4	6813.53	1806.83
1	1	64	1080340	13530	9435.12	2197.86	20	86.178
				9942.27	8321.26	2962.43	19	65.463
	4			11695	8860.42	2313.81
0	1	65	894711	12684	7586.16	2177.93	24	43.377
0	1	54	906477	12075.4	8235.36	1950.77
0	1	61	825401	10075.1	5571.13	1971.46
	1			10495.5	5690.74	1696.01	17	62.185
0	3	70	1027481	10688.4	7562.73	1473.42
1	1	65	1151471	10027.7	7651.6	1995.39
0	1	73	961389	10496.6	7301.32	1737.73	17	81.616
0		70	858745	9108.36	7172.99	1324.41
	3			8580.18	5923.57	1404.92	20	109.116
1	1	68	1235144	12407.7	7801.29	1909.61
0	1	70	936826	9777.74	7670.65	1994.89	25	39.786
0	6	73	1018540	10717.9	7033.07	2674.95	17	90.731
1	1	70	1235061	11805.9	8528.93	2089.66	13	63.454
0	3	55	902189	12755.9	7998.72	2410.22	26	70.755
	3			10133.3	8462.76	2747.24
1	6	72	1254404	10299.3	8383.07	1542.12
1	1	69	1199174	10242.4	8841.17	1696.85
1	2	48	1046271	9432.48	7324.64	1769.39	25	59.538
	1			8039.9	6949.62	1266.77
	1			10147.4	7716.29	2588.38
1	2	57	1086659	10912.6	6134.3	2454.05	21	51.157
1	3	62	1180545	12116.5	6866.79	2107.51	20	73.241
1	1	67	1247825	12736.2	8420.83	2559.36
1	2	65	1066036	8760.38	6337.57	1607.15
0		55	787380	9782.17	6692.21	2134.78
0	5	69	905978	9355.95	8325.98	2575.66	11	50.919
0	1	70	862336	12738	7405.36	2281.66	24	46.986
1	1	54	1033981	12879.7	7138.1	2470.41
0	3	73	1033145	10009.8	6716.6	2274.61
1	1	48	1206180	11946.5	9533.99	1659.1	31	33.466
0	1	48	1061784	12223.5	7282.06	1830.81	23	71.86
0	3	80	978048	9172.26	7912.77	2278.22
0	1	53	966343	11310.8	7035.89	1682.57
0	1	64	1042010	9988.97	6919.36	1763.21	18
0	1	75	1049309	10369.6	8499.5	1922.41	20
1	4	54	1027543	9067.02	7955.56	1809.56
1	1	49	1053035	11822.3	8791.43	2027.1
0	3	62	891993	10625	8467.95	1932.29
1	4	55	992208	11912.5	7742.98	2104.39	17	56.314
1	5	71	1126878	12302.3	8435.19	1687.1	17	107.924
0	1	53	1098716	10576.6	9242.61	2153.35
0		52	1078521
	5			9806.14	7844.85	1365.81
1	1	54	1121740	13035	7314.15	2135.32	31	35.973
0	1	56	965090	10707.5	7690.34	2515.55
1	3	72	1110943	8329.77	7746.14	2198.23	21	59.728
1	2	56	1138403	11476.5	8606.7	2537.95	19	69.579
1	1	67	1150823	11879	7331.9	2144.28
1		58	1075431
0	1	68	1020507	8390.06	8381.06	1804.79
	1			11110.1	9208.29	2045.97	25	43.203
	1			11581.5	8290.46	2103.66
1	1	66	1255394	11992.4	8199.39	1785.97
	3			10342.3	6652.98	1555.43
1	3	76	1181592	9036.68	6977.15	1665.92
0	3	71	1083652	9176.95	6696.31	1779.33	15	79.431
0		61	981203	10301.3	6762.67	2066.01
1	1	57	1080829	13746	7277.13	2460.2
0	4	59	889429	8252.69	6344.11	1655.29	17	69.054
0	2	60	918779	11315	10453.8	2860.85	24	73.912
0	1	64	875770	11391	8055.19	2382.89	30	47.107
0	1	67	1182347	10626.2	9048.5	2897.63
	3			9693.74	8434.16	2256.5
	4			10997.4	8428.63	2056.95	23	63.432
1	2	65	1155422	9146.71	8912.14	1638.56
1	4	67	1096366	11996.2	8978.99	2177.51
	5			10190.5	7674.08	2192.49
				7731.05	5479.57	1490.59	17	91.898
1	1	58	1067479	9543.57	9185.13	1828.38
0	3	69	887187	8801.91	7479.6	2111.48	21	72.038
0	1	63	859084	12396.1	7074.57	1823.13	24	66.403
0	1	61	1047880	10560.1	7944.6	2495.06	19	54.258
	2			11465.6	7064.68	1824.19
	5			10174	8074.93	2150.09
0	1	60	1052187	12428.7	8933.29	2442.62	25	36.382
1	1	71	1161528	11408.5	9312.97	2097.81	19	54.953
1	3	65	1193435	10502.6	7396.6	2420.83	23	60.629
	2			12875.2	8158.85	2021.51
	3			11222.4	8501.1	1919.85	13	109.952
0	2	70	1000149	10407.8	7474.01	1949.01
0	3	48	859011	13585.6	7256.84	1725.15	23
1	1	64	1109774	10027.9	7663.72	1922.27	22	45.038
1	1	73	1400686	10426.4	8381.57	1843.68
	1			15451.6	8005.38	2919.62	20	44.819
1	5	68	1165491	9796.39	9379.79	1348.9	15	57.094
	4			13083	8075.47	2555.28
				10901.5	6856.76	2328.24
1	1	63	1060294	12588	7871.95	2079.16
1	5	54	1190376	13068.6	9994.8	1530.9
1	1	61	1161379	12175.9	9360.33	2024.45
1	3	58	1136570	12178.2	10252.5	2103.82
1	1	55	1133438	13769.3	9973	1580.47	29	44.559
	1			9958.73	7405.73	1916.75	23	42.433
0	1	55	945335	11057.4	7695.84	2110.02	24	55.854
0	3	55	849459	12528.8	7244.26	1811.06	22	68.031
	1			9863.4	7831.68	1631.44	16
0	2	67	987460	10726.6	7274.94	1866.54	16
0	1	73	877221	6941.72	5482.02	1319.18
0		61	1018700
1	1	73	1102004	10892.3	7718.67	2153.46
				10795.1	7288.04	2205.19	16	49.547
1	1	70	1112726	10409.6	7583.9	1718.98
1	5	55	1035042	11326.4	7595.83	1665.4
	6			12183.1	8627.08	2222.97
1	2	52	1077270	11795.7	9280.86	2346.58	32	32.96
	2			14495.9	8072.71	2240.95
	1			10979	7691.1	2093.91
0	5	64	994830	11289.8	7001.62	1830.57
0	4	62	987466	11164	8985.51	2100.45	22	52.644
1	3	67	1160884	11099.8	8140.89	2434.68	23	50.919
1	6	69	1100350	8537.85	6976	1775.27	20	88.958
0	2	56	952556	11346.1	7382.48	1924.77
0	1	64	912847	8421.99	5862.48	1710.8
	1			10680.1	7040.68	1965.94	24	59.358
1		63	1108925	12641.8	8048.31	1977.44
1	5	63	1133597	12906.5	7993.16	1809.41	23	45.855
0	1	56	962016	12986.1	7655.57	2305.59
0	1	75	997193	11189.5	7078.26	1617.25
1	6	72	1214452	10684.1	7465.19	2324.87	24	53.929
1	2	65	1387795	13654.2	8707.3	1927.49	24	81.487
1	1	51	1046073	11120	7998.51	2333.22
1		70	957531	9815.12	7445.73	1595.26	22	75.429
1	1	68	1206524	11866.8	9169.47	2090.91	14	51.208
1	4	60	938343	10791.4	7639.97	2414.91	22	36.671
0	3	79	934836	10244.5	6492.34	1992.69	16	52.56
0	1	48	989016	11979.8	9531.67	2020.86
0	1	57	870512	10890.9	6981.44	1656.17	17	69.647
	2			13210.9	9010.88	2387.28	19
1		57	1284076
0	2	65	834472	11434.4	7185.1	1858.14	24	56.007
	1			9838.54	7699.98	1796.6
0		53	1045759	9305.65	7746.57	1820.58	22	51.927
1	1	50	1022621	13019	8317.48	1953.99		44.304
	3			12725.1	9023.57	2317.91	24	58.621
	1			7660.15	6691.39	1615.88
1	6	68	1171461	12947.4	7745.22	1607.8	16
1	2	68	1152538	16132.2	9242.44	1666.71
0	6	71	1084882	8746.03	8881.98	2052.28	20	53.518
	1			12745.5	7926.31	2325.62
0	1	71	1061079	11253.6	7359.98	2345.95	9	119.813
0		63	835206
1	3	61	1287511	12577.6	9262.8	2170.34
1	2	68	1278184	12308.8	7964.79	2389.26	18	61.394
	1			13095.8	8320.6	2450.64		56.464
1	1	51	1219828	11709.5	9209.9	2643.22
	1			10191	7770.73	1928.88
	1			10893	7877.83	2310.99	24	58.356
0	3	69	888817	12070.5	7903.16	2585.5	22	61.676
0	1	71	983760	12173.4	8319.04	2104.68
0	1	70	892792	9050.69	7134.77	1562.38
1	1	73	1550986	10742.3	8454.85	2486.85
0	2	71	724474	10643.8	8414.8	1704.92	18	66.642
0	1	74	1007080	10133	8198.59	1931.74
1	3	51	1228702	11518.5	9274.45	2176.97
0	1	60	999871	11508.2	7499.78	1985.04	25	41.559
	1			11888.2	8332.43	2328.78	28	31.774
	6			11612.2	8984.97	2320.2	16	64.709
	3			11028.4	7995.07	1966.1	7	144.891
0		53	914237	13159.9	8255.75	1972.04	22	54.912
	3			7958.92	6767.11	1544.91	25	76.526
0	1	52	953181	11490.4	7820.99	2001.53
1	1	72	1226083	11441.6	8661.89	1864.19	16	59.656
0	1	66	1033970	10721.3	6534.6	2391.41	22	45.969
0	1	68	921360	9713.67	7484.12	1619.27	14	83.437
0	6	62	991486	11243.6	7339.7	2387.7
	3			10351.6	6646.27	1811.14
0	1	60	850990	9568.79	8242.57	2319.32
	3			9352.58	7714.76	1755.13
1	3	67	1025051	9585.61	7689.53	1804.49
1	3	50	1229917	16448.3	9800.27	3564.66	29
0	4	50	981471	12270.4	10760.1	2099.32
1	2	64	1114957	9827.86	8526.68	2079.2
0	3	59	1076242	15153.1	10879.5	2474.93	21	64.587
1	1	73	1327186	9522.46	7904.62	1651.44	19	59.185
0	2	61	934144	9836.2	7714.85	1910.53
0	3	72	813651	8568.99	6255.41	1785.3
	3			8935.34	7778.03	1609.33
0	1	57	1076945	11459.4	8604.88	1941.3
0	3	53	913551	10870.6	8145.5	2189.98	21	53.995
1	2	53	997946	11133.5	8075.1	2193.74	27	47.998
0	2	55	1221305	13354.1	9347.25	2786.72	23	35.616
1	2	67	1194569	8792.09	6807.36	1543.41
1	3	79	1225944	11577.3	6051.56	2028.9	15	57.622
	4			12354.9	7587.1	2238.35
1	1	66	1185460	8471.92	7459.9	1642.23
	5			8223.32	8339.68	2188.11
1	1	71	1364938	10227.8	7381.43	1860.67	21	49.183
0	1	56	1029590	13648.2	8703.02	1571.89
0	3	63	924204	11869.6	8599.12	1835.14	21
	4			9975.11	8160.09	2271.62	24	64.919
1	1	67	1315027	10960.5	9394.23	2221.39
1	2	67	1128662	12363.7	8296.44	1639.32
0	1	61	965491	9273.44	6375.4	1583.68
1	3	59	1081260	9228.45	7616.14	2372.46	27
	1			11871.4	7786.73	2268.14
0	2	64	851365	11045	7754.45	2313.43	18	45.574
0	1	67	865300	8880.27	6994.97	2276.57
0		51	1099681	12436.2	10685.5	2327.12	18	55.229
0	3	68	1100379	9147.85	7074.77	1980.02	22	61.837
0	3	69	1039308	10384.3	7949.36	1438.57	16
	6			10738	7854.99	1838.17
1	1	50	1322094	14032	8117.31	3506.53	28	42.662
1	1	59	1283235	12636.4	10458.9	2299.11
1		58	1076505	12033.9	6499.76	2326.38	17	51.375
1	1	71	1063609	9865.74	8410.28	2818.7
0	6	52	892035	11424.9	8084.65	2031.1	26	36.858
	3			11272.3	7140.97	2160.83
1	5	67	1182511	11129.9	8317.73	1640.31	18	65.536
0		67	1018318	10790.4	8417.03	2322.61	20
1	1	57	1068469	11398.8	8269.4	1796.55	26
1	1	62	976689	10891.4	8159.49	2267.26	32	24.783
	5			9662.43	7848.71	1717.38	16	64.519
	5			10813.5	7024.82	2143.95
0	3	68	901686	10240.1	7398.3	2454.74
0	3	54	973218	10016.3	7339.38	1375.74	22	53.107
0	6	70	954389	10073.8	7689.84	1933.69	11	85.877
1		75	1118470	9455.17	7715.93	1954.1
0	4	68	852642	10571.8	6391.4	1831.56	17
	2			6810.6	5650.06	1563.74	23	46.216
0	1	71	997144	13138.4	6416.78	2114.93
1	4	52	1064045	10236.1	7674.14	1868.3
0	1	65	1029167	8515.22	7274.02	1633.65	19	77.342
				12037.5	8365.15	2008.53
1	5	67	1124585	11490.6	7708.56	1504.22	21	152.292
1	1	80	1073116	7402.27	7674.97	1698.56	14	126.096
	1			11580.3	6155.51	1684.42	26	56.032
1	1	65	1214296	11554.4	6798.9	2162.72
	1			14494.4	8972.72	1959.66	28	33.312
	1			11246.2	7952.56	2293.83
1	1	62	1020466	12381.8	7332.02	2305.5	24
1	5	69	1157144	10863.2	8922.92	2103.11
0	2	55	1058710	10413.8	7847.38	1817.76
	1			9504.58	8368.12	2309.09
0	1	59	1035593	13123	8799.83	1922.17
0	1	67	923626	10538.2	6774.19	2443.71
1		73	1061953	13203.9	7929.68	1502.6	17
	1			9218.68	6631.09	1839.73	23	65.703
1	3	72	1080896	9345.61	5513.31	1142.56
1	5	64	1142007	11230.7	7056.03	1927.08	20	65.836
	1			11064.2	8691.39	1875.6
0	2	65	1002419	8933.46	6533.17	1774.4	24	94.113
1	1	71	1323547	12356.4	9296.37	2479.39	15	40.111
	1			9965.19	7680.69	2121.41
0	1	71	976144	9959.17	7561.55	1847.91	18	49.511
0	5	73	1052137	11628.4	6664.08	1767.47
0	2	68	1001690	10820.5	7456.34	2441.15	18	55.726
0	5	64	1045132	10124.4	9456.45	2610.69	18	65.48
0		79	1184528
1	1	68	1197418	9242.91	9517.07	1829.2	27	49.03
0	1	60	1142628	11093	7835.53	1694.93	19	66.13
1	2	53	1062216	10192.8	9018.93	2031.31	27	28.765
0	3	57	958630	12356	7715.69	1895.69	24	46.04
1	3	66	911005	12613.2	7455.32	2305.4
	4			11228.9	7536.55	2576.27
0	1	49	998185	11221.3	8342.5	1893.52
	6			7858.85	7892.94	1865.55	20	51.7
1	1	50	1029715	12142.8	6782.48	1459.5
1	1	52	1042042	12822.2	10380.1	2030.19
0	3	70	858827	8778.41	7853.48	2044.6
1	1	50	990881	11700.3	6724.78	2017.79
				10040	7990.07	2047.09	15
1	1	76	1511404	5987.66	4363.53	1115.29
0	3	61	1039008	10943.8	8842.63	2030.44
	1			9291.27	6459.83	1589.68	17	62.888
1	1	68	1221970	10898.5	7142.86	1748.03	17	109.221
0	1	68	920586	8367.47	7485.73	1553.36	10
1	1	67	991938	10392.1	6485.76	1989.85	18	57.173
	1			8917.39	7572.45	1659	16	45.703
1	1	71	1275953	13855.7	7595.75	1610.12	16	60.202
1	3	73	1104079	9352.64	7123.2	2085.45	14	178.496
0	1	52	1194434	12140.6	6968.01	1927.4	23	44.854
1	5	60	1133801	11167.1	7539.07	1744.59	14	91.541
1	1	60	1152360	13608.1	7572.29	1555.08
1	5	67	1162640	10932.6	9119.18	1985.59	15
1	6	75	1072570	9138.77	6345.02	1318.1
0	4	61	948242	10742.2	8181.68	2735.64	23	55.342
	1			14211.2	9368.33	2012.17
0	2	63	1112721	9785.91	7446.48	2697.46
0	1	61	965066	10305.9	7602.94	2045.17	21	59.974
1	4	59	1063623	9305.1	8893.23	1786.41	15	90.758
0	6	60	852759	10086	8570.65	2237.54	18	69.092
0	1	73	1086987	10417.4	7520.49	2131.01	19	79.716
1	1	63	1180459	11794	8475.83	1972.91
1	5	73	1114808	9919.28	7941.68	2134.41
0	6	65	1000466	8784.77	7474.56	1702.36
0	1	55	1072768	13540.1	8498.72	2582.01
1	1	66	1081357	11075.9	8434.92	2158.26	20
1	1	77	1230039	11355.5	8608.2	1928.71	22	69.303
1	1	59	1147891	10945	9168.48	2336.86
1	3	78	1215108	11763.5	6907.87	1442.08
1	1	68	1297249	13976.6	8638.5	2237.9	23	78.063
0		70	1031771	9471.76	7582.93	1764.61
1	4	53	1140924	13603.1	8677.77	1781.47	22	56.745
1	1	65	1172780	14299.6	8402.28	2083.01
0	3	53	807513	11110.3	7520.49	2043.38	25	39.273
1	1	65	1184926	13776.4	8807.94	2045.53
	1			7460.35	7104.35	1541.14
	3			10592.7	7413.94	1759.62	13	85.651
	1			10982.1	9825.47	1886.19	24
1	2	62	1156166	10027.4	8965.12	1607.78
0	5	74	1089630	11413.2	7269.24	3032.51
1	1	62	1088743	12963.7	9475.73	2456.78	24	79.284
0		66	979834	12792	7226.48	1833.33	18	97.371
0	4	65	1089248	14099	8522.4	1619.53
	2			10658.4	7553.07	1524.63
0	2	54	1047683	10949	8692.98	1547.14	22	50.739
1	3	75	1170068	11784.5	7696.9	1727.43
1	1	59	1139728	10460.1	9608.52	1916.43
	1			11412.1	9097.5	1673.51
1	1	67	1125211	12610	8367.6	2598.79	20	52.963
	2			10749	8005.44	2141.05
0	1	77	641397	9820.81	6725.76	1883.02
1	1	68	1225563	13129.6	8977.78	1823.73	21	41.927
1	1	72	1195423	11026	6723.06	1703.48	16	70.343
0	1	72	1009324	10569	7786.9	2060.74	21	49.587
	1			10989.4	6172.56	1672.28
				10620.9	6413.02	1679.54
0	1	65	953036	10931.6	6526.85	1422.95
1	3	71	960491	12524.5	9552.78	2630.33
0	1	52	848847	10206	6382.99	2215.41
0	3	70	928094	10473.5	9176.1	2438.1	22	48.854
1	1	69	1186654	11929.8	7432.35	1765.17	18	114.491
0	2	69	1036120	10550.7	6321.9	1389.49	16	75.857
0	6	63	904508	9924.29	8579	1488.56
				8667.53	7408.18	1800.09
1	1	65	1110747	9804.02	7164.82	1971.09
1	3	74	1123408	11606.9	7927.54	1699.87	23	44.875
1	1	62	1314666	14130.5	11281.5	2534.32	22	35.264
0		66	728777	9248.97	7850.12	2068.81	21	75.04
0	2	58	868579	10862.9	7312.99	2023.71
1	1	76	1184303	11037.1	7177.27	2096.62	16	68.719
	2			9995.72	7599.73	1949.87	16	53.465
1	1	68	1077059	9534.39	8682.02	1611.92	14	70.808
0	2	56	1046044	14458.2	8297.94	2357.43	24	40.823
0	1	59	1043292	11863.4	10440.7	1900.54
0	1	69	1110019	8990.79	8181.27	1924.47	14	74.071
	2			11000.9	7143.48	1695.08
0	1	63	1138058	11653.1	8408.45	2872.55
0	2	61	966495	10316.5	8140.22	2455.46
	6			11097.7	6770.66	1823.7	21	60.917
	1			10798.5	9067.07	1682.75	32	42.328
	5			10850.2	6100.98	1880.71
1	1	73	1141405	10660.6	7398.58	1549.45	16	54.669
0	1	61	1087965	10911.7	9326.47	2334.95	23	38.928
0	1	61	1140833	9831.32	6856.53	2907.65	22	65.23
1	1	70	1175846	10726.4	7998.11	1393.55
1	5	66	1080074	13056.5	8693.23	1785.1	18	69.302
1	3	54	1235319	14744.2	11027.4	3002.93
	2			8979.93	9245.43	1806.4
1	1	70	1307692	11657.2	7364.32	1975.82
0	6	55	941963	11270.6	8033.22	2147.82	23	57.2
0	3	56	935410	8701.58	7079.9	1304.69
	6			12660.5	8408.33	2948.32	22
0	1	57	779018	8990.68	7193.71	1892.27
1	1	71	1105217	15354.6	9584.99	2296.04	18
1		68	1120370	11153.1	8002.12	2763.97
	1			10810.1	7609.01	1691.88	23	49.416
	1			11133.1	6441.28	2002.96	21	58.519
1	1	71	1155426	9536.61	8004.21	2210.53	18	77.613
0	1	58	844302	9521.65	5583.56	1847.4
	3			10377.6	7683	1853.73
	3			10755.1	7485.3	1704.84
1		51	1017655	10299.3	9603.81	1788.96	22	73.079
1	2	71	1229847	12951.6	8349.62	2059.6	24
	1			10649.6	7192.73	2213.66	26	62.808
1	1	68	1107631	14010.5	8493.3	2070.78
1	5	72	1149080	7191.11	5394.35	1403.23
1	2	54	1145884	12468.6	7577.23	2008.6	26	59.624
1	1	65	1604644	14749	9968.49	2381.76	19	76.364
0	2	65	794716	8688.84	6333.7	1984.6
1		71	1126398	12451.7	8440.16	1728.02
0	1	71	872761	9567	7350.2	1868.33	25	48.964
0	1	66	1069416	10702.8	7414.6	1865.08	19	51.905
0	1	61	1033902	10805.6	8278.42	2166.11
0	3	56	1006293	9941.67	7255.32	1799.97
1	1	76	1059115	10840.7	6536.72	1989.88	17	71.287
	3			8453.43	6993.77	1565.1
1	2	60	1224019	11979	7617.22	3062.76
0	1	55	1121125	11640.9	8415.09	2410.14	23	43.013
0	1	71	1021514	10316	7414.14	1687.12
0	1	70	948362	9613.65	7283.26	2799.66
0	6	68	1122488	10948.7	6424.4	1578.2	12	113.247
0		64	897756	11336.8	8028.53	1680.71	16
1		47	1158721
0	1	59	997240	10452.3	8381.5	2532.46	24
1	1	59	1108925	10732.4	7191.72	2261.04
	1			9475.24	6707.55	1508.45
	4			11076	8509.27	2466.07
0	1	60	1209602	11155.6	8864.03	2596.45
1	1	64	1092924	11461.9	9031.32	2991.75	24	42.024
1	1	68	968687	10844.9	6957.43	1622.79
	2			11680.7	8940.74	1790.75
0	1	75	1016966	13288.2	8409.93	2742.66
0	2	59	1083789	12045.8	8980.57	2119.22
0	3	63	1038012	10947	8905.6	2222.31
0	2	55	1029542	11164.5	8316.12	2273.82
1	1	70	1240016	12671.9	9708.44	2231.47
1		73	1358304	9372.59	8772.25	2133.7
	1			9967.88	8336.66	2633.6	22	57.88
0	1	55	839308	9090.31	8849.6	2206.19	28	29.256
	1			12035.6	8091.81	2036.31	22	80.885
1	1	53	1380865	12322.7	9035.12	2956.86	25	41.27
0	1	65	1026298	11396.6	7782.27	1661.24
0	6	56	1030243	9129.51	8475.58	2316.93
0	2	66	990092	12380.8	7493.85	2214.57
0	3	53	1116354	10862.2	7334.7	2056.24	21	77.084
1	1	64	1099170	9527.02	6815.4	1510.2
	5			9456.11	6729.98	2017.01
0	1	75	901958	10524.9	8847.45	2428.7
	6			9174.74	6903.41	1954.85
0	1	56	1053530	11060.4	8320.33	1619.46
0	1	60	1069076	11326	8452.92	2436.22
0	3	54	929584	11434	9638.66	3124.46	22	73.349
	1			10159	8556.07	2485.97
1	1	61	1021845	10779.5	6472.62	1525.48	16	103.225
1	1	57	1192904	9551.65	7918.01	1853.71	25	39.064
1	1	67	1709208	12519.4	7747.77	1976.2
1		74	1183583	11587.4	8320.86	2118.18
	1			11162	8282.43	3038.43	25	46.15
1	1	65	1199126	12015.5	7999.73	1755.91
0	5	62	996513	11672.5	9869.56	2019.78
1		75	1033887	11290.4	7492.28	1991.12	15	86.992
0	2	65	913296	12163.4	8323.5	2796.74	24	62.72
0		70	1197805	10985.6	7617.63	2274.01	23	102.871
				8575.14	6325.48	1702.52	23	49.431
1		77	1049113	10187	7981.78	1570.31
0	1	76	1010105	9693.43	6368.81	1558.85	19	61.872
0	1	61	969042	10691.5	7902.91	2148.66	26	49.153
0	1	51	1060576	14690	8266.04	1880.98	26	40.746
1	1	66	1111115	10869.2	10294.6	2380.09	24	57.541
0	6	76	795434	8294.32	5958.82	1889.99	17	71.568
1	2	56	1088000	11281.5	7787.48	2129.71	24	59.122
1		63	1147716	11120.8	7178.95	1489.6	20	68.715
0	1	58	965569	11054.7	8214.99	1643.91	24	52.763
1	4	61	1110264	10301.9	6824.34	2197.91
0	3	70	1018635	11483.3	8282.02	1285.71	18	89.677
1	1	78	1015025	10246	7429.01	1520.21
1	1	62	1112163	12803	8933.42	2613.11	18	59.882
0	1	59	973093	13133.7	8505.41	2282.16
0	3	69	972713	9045.42	8123.18	1648.21	17	58.527
1	1	59	1251043	11091.1	9406.42	2106.05	21
1	3	76	1318345	8272.56	7445.89	1279.22	11
1	5	79	1258907	10595.4	6632.44	1963.33	15
0	3	51	935688	11243.6	8972.3	1887.21	23	60.594
1	6	58	1026047	13534.2	7813.69	2415.82
1	3	54	1214626	12470.5	8112.1	2041.73	14	72.181
0	1	65	958793	9062.06	7191.1	1686.88
0	2	69	1022899	10846.8	6569.88	2390.32	18	82.213
1	1	53	1036005	13542.8	9064.65	1973.03	28	41.305
0	2	74	929703	9233.81	7494.89	1806.22
0	2	59	952832	11873.4	8348.99	1770.32
1	1	48	1138108	16139	9685.85	1986.57	18	70.938
0	6	71	907256	11099.4	6901.95	1968.56
0		55	1042200	12053.9	7204.2	1964.41	15	72.264
0	2	76	1024502	7937.73	7962.8	1929.38	19	55.766
	1			16564.5	10537.2	2841.49
0	1	68	858351	11340.2	8959.62	1928.3	25	37.822
0		72	1064557	10616.4	6651.31	1646.46	17	53.099
	1			13990.9	8727.9	2417.19
1	1	62	987696	11589.1	7767.54	1512.09
0	2	63	1064233	10391.7	7409.6	2401.53	17	66.342
0	3	79	750984	10133.2	6602.71	1997.52	12
1	3	50	1036418	11035.9	8500.49	2102.32
	1			7004.28	5438.7	1122.29
0	1	51	945555	10814	8396.29	2063.78	18	52.121
0		72	1079352
0	3	66	1031968	10662.6	10029.1	1940.18
	3			11211.7	6547.9	1661.53
0	1	54	1133363	11819.2	7172.15	2073.14
0	1	54	986953	10611.2	6645.01	2391.01	23	59.754
1	3	67	1308296	10652.5	8244.58	2379.18
	1			13153.5	9996.16	1970.46	24	54.108
0	1	62	1255205	12582.8	8343.85	1961.29	23	65.407
0	1	66	794112	11622.1	8741.33	1878.62
0	1	49	1158678	11736.3	6243.95	1799.37	24	40.105
0	1	54	958902	11645.6	7522.28	2115.64	24	45.832
0	1	65	946004	9576.44	7905.8	1992.33	21	45.666
0	1	51	1021743	10962.8	8624.4	1920.01	27	36.54
1	1	72	1111821	9888.44	7173.96	1788.74	20	46.95
0	1	59	844829	10616.3	7538.94	1894.55	12	42.455
0	3	63	991823	11435.7	7879.99	2092.7	25	47.813
1	3	55	1118918	9896.74	7685.95	1520.6	19
1	4	68	1145189	6674.07	4996.73	881.785	16	79.015
0	1	70	952327	10492.5	6920.23	1776.37
0	1	63	983329	10406.5	6927.26	1830.82		64.532
				10277.3	7180	2323.2
0	2	65	950374	12154.2	6723.12	1524.63	19	50.586
0	6	75	1200696	12998.5	9187.76	2039.61
	3			11125.9	7243.86	2040.81
				9690.94	6689.48	1579.12
0	3	66	998975	9799.15	8281.06	2147.18	15	101.601
0	4	51	910674	10502.1	7427.15	1699.08
1	1	69	993657	11264.6	7322.68	1534.42	17	56.584
0	1	59	1015675	12682.5	8801.23	1711.81	18
0		75	1015952	10347.1	4145.72	1326.24	15
1	2	64	1233532	11223.2	8090.95	2330.34	21	50.053
0	3	62	943310	9163.42	7930.66	2300.3	27	45.568
	1			11055.5	8478	1470.96	23	57.607
0		72	916364	9742.19	5760.47	1418.23
0	3	71	882647	9916.97	7343.55	2127.41	11	173.346
	1			11861.9	8422.98	2139.74	22	56.603
	2			11082.4	7764.98	1978.76	26	62.661
1	1	75	1173504	12064.8	7983.3	2359.08
0	2	62	781607	8284.1	8241.16	1932.11	23	60.304
	1			10048.3	7939.05	1855.37	18
1	5	68	1087145	9552.61	7946.42	2013.22	21	83.553
1	2	63	1174194	10562	9784.76	2036	25	61.64
1	4	59	1047845	9367.82	6068.77	1724.04
	3			13090.5	8683.27	2057.4	30	50.271
1	6	68	1070305	8874.68	7468.84	1826.55	15	111.331
1	3	49	1041809	11197.2	8626.35	2087.16	22	62.958
1	6	64	1157904	12184.5	8279.65	2185.45	16	50.8
1	3	70	1150316	11414.6	8575.19	2699.57	20	54.059
1	5	71	1038780	10490.1	10109.6	1641.33	16
1	3	70	1127979	11664	8206.83	1834.47	23	59.728
0	1	57	1014865	10672.8	6646.43	1425.79
	1			10667.8	7701.26	2178.6
0	1	71	886928	8403.43	8607.02	1572.31	20
0	3	61	1023251	12126.2	8394.1	2385.66	22	48.719
0	1	72	1034310	11179.2	6802.6	2218.28	27	63.862
1	1	61	1187388	11686.6	8362.32	2257.28
0	4	67	919909	9002.7	6382.3	2040.8
1	1	69	1319800	10337.9	8472.17	1677.06	18	50.644
1		74	1171485	10602.2	9285.3	2536.78	21	50.676
1	2	62	1082136	12982.8	7401.38	1962.08
1	1	59	1157478	10945.2	6859.02	2126.93
0		67	932743	9367.92	5903.59	2093.99	19	73.743
0	2	76	987648	11943.1	7549.94	2695.68
0	1	66	910710	11501.1	8354.64	2313.11	4	49.747
1	3	57	1065803	11051.6	8908.58	2087.53	26	36.873
	1			12999.5	7152.35	1733.12
0	1	53	982313	11322.6	8272.78	2048.24	21	50.38
0		72	977597	9727.08	8147.17	2115.8	23	65.321
0		57	921585
0	1	55	987076	13325.9	8680.65	2360.45	30	42.471
1	1	66	1261194	11142.1	8260.41	2073.99		55.519
1	3	74	1012801	10765.9	7055.24	2033.21
0	2	75	925422	8958.32	6854.03	1389.43
1	2	61	1087344	11417.9	8540.5	2674.91	22
1	2	65	957611	12257.6	9572.31	2136.09
1		71	1090464	9010.17	6821.46	1686.05
	1			12783.4	11017.4	1707.26	25	37.273
	3			10273.2	7853.31	1705.68
1	3	79	968923	11585.7	8176.98	2089.22	16	91.94
1	4	53	1022958	12334.9	10793	2100.53	19	81.82
1	5	75	1110443	10016	8238.74	1963.3
1		74	1295100	10373.1	8618.38	2143.3
1	2	68	1162754	13429.7	8161.36	2735.74
0	2	58	839156	10399.2	7930.46	2121.28
	1			14331.1	8762.27	2240.84
1	1	54	1161178	13057.9	10371.2	2002.39	25	42.176
1	1	68	1117786	10888.2	7916.93	1488.63
	1			9387.92	6415.68	1110.52
0		75	939628	10842.4	6469.66	2391.76
1	3	65	1319822	10819.5	7831.7	1920.69	23	57.753
0	1	54	991621	12556.9	7764.52	1971.61
0	2	65	927801	9596.86	7611.31	2457.2	20	49.312
1	3	67	1270033	12310	8567.74	2943.03	24
1	6	64	1126808	12730.7	8315.95	1768.38	21	86.758
0	2	68	929456	10097.3	7239.74	1951.56	14	51.903
0		66	933294	10009.4	6466.72	1716.18
0	2	50	952049	8984.58	8287.56	1694.33
0	1	62	1022125	11502	8850.6	2641.58	16	90.591
0	1	70	1079855	9692.82	6145.6	1791.39
	2			12732	8187.45	2021.72	23	55.163
	1			9552.16	5841.96	1161.25	20	79.432
0		53	833025
0	1	62	889547	11630.7	7485.44	2394.39	16	69.255
0	3	51	827722	12160.1	7114.18	1723.53	16	60.07
1	2	56	1083217	12637.2	9822.89	2261.29
1	1	58	1172611	12364	8753.37	1850.33
0	5	60	1017533	10555.7	8707.75	1706.77	23	53.32
1	1	77	1274863	11790.6	6614.85	1827.92	19	65.297
0	1	52	1112736	12314.2	8464.64	2031.4	23	64.283
0		66	1016046
0	2	65	1072710	13598.6	8482.97	2016.44	17	69.152
0	5	63	889666	11651.6	7896.1	1960.46
0	1	54	980051	11808.2	9854.16	2676.82	31	42.603
1	2	62	960764	10225.5	6705.57	2007.08
1	1	66	1186884	11148.7	9625.25	2840.07	18	45.924
0	3	53	927077	9172.05	8466.55	2106.8
0	2	60	993952	11097.8	7015.36	2205.95	23
1	1	68	1321563	11852.9	8084.32	1957.78	27	38.949
0	1	65	908854	10930.5	7162.99	2038.28
1	1	74	1188300	10869.2	9384.47	2403.01
1	3	49	1117288	10211.7	7650.44	2294.82	22	62.662
0	1	68	1016759	10842.1	7628.01	1734.56	22	60.855
	1			8692.16	7555.26	2819.11
0	1	52	987868	15172.6	8070.9	2316.79
0	1	72	799067	9393.87	5968.78	1634.98
	1			11978	7348.32	2177.63
1	1	77	1106130	8818.19	7650.2	1727.08	24
0	1	68	892760	8456.58	7656.43	1803.55	24	103.001
0	1	73	933623	9145.54	7164.72	2470.01	16	45.078
1	6	77	1335659	10997.4	8903.23	1791.96	15	173.078
1	1	54	969676	9792.15	6138.12	1742.46	28	48.802
1	1	66	985025	8858.91	7833.65	1865.49
0		69	694990	11134.1	7018.3	1978.25	19	90.535
	1			8440.25	6334.6	1604.29
1	1	69	1149198	12483.3	9100.09	3130.42
1	5	58	1299556	12853.2	9612.5	2625.49
	1			10328	7214.15	1956.29
0	1	68	970108	10453.1	7094.13	2092.16	16	64.898
1	5	53	1110044	14091	9100.81	2120.64
1	1	72	1241622	9036.33	8442.89	1928.56	20	77.003
0	1	69	955737	10834.6	7319.6	2194.49	19	71.921
0	1	72	1167992	12392.5	7822.99	2121.85	23	46.718
1	1	74	961688	9473.16	9003.4	2000.3	26	74.065
	1			11085.5	8784.17	2420.03	22	70.614
1	1	67	984080	11479.1	7903.43	2180.2	23	39.871
0	2	60	918477	9528.68	8523.91	2134.95	17	57.71
0	1	54	857721	10996	7796.77	1923.68	18	55.786
0	1	59	944319	10894.6	8617.94	2609.25	27	40.935
	1			11870.8	8206.85	1563.65	22	51.753
0	2	73	1007494	11397.2	7387.16	2082.05	19	67.035
1	3	56	1047394	12244.8	9098.67	3045.66	16	77.264
0	1	67	1021554	12731	8514.53	2782.61	26	54.271
1	3	71	1164354	10805.5	8459.92	1865.79
1	5	71	1214493	9978.4	7298.08	1713.99	22	80.588
0	3	65	886115	8788.94	6033.52	1644.88
0	3	58	861433	8835.83	7723.3	2434.34	24	42.888
1	3	63	1155824	14456.6	8284.59	2166.7	18	62.804
1	1	52	1151853	12243.1	8081.85	1975.17
1	1	65	1104471	10127.6	9608.43	1963.44
	1			12138.2	9506.5	2347.95
1	1	57	1287977	12165.4	10219.1	2864.86	27	33.77
0	1	67	1050032	9290.84	8889.76	2343.03	24	71.301
0	3	60	1093698	10236	8056.68	2121.16	26	60.16
1	1	62	1136653	12317.8	9260.81	2284.7	23	124.05
1	1	72	1223285	10718.9	8219.36	1877.38	8	66.137
1	3	71	1283526	10344.6	6662.2	3355.51
0	1	65	881647	9083.88	7585.9	1735.94
1	1	55	960882	12506.6	8199.7	2094.28
1	2	75	1256903	11737	7623.58	2005.38	20	71.099
0	1	60	994753	10482	7907.53	1886.47
	1			9695.94	6936.13	1708.79
0	1	71	920760	12632.4	10113.1	2436.83	25	40.773
0	3	54	965336	9057.4	7841.11	1730.55	27	44.475
	3			10957.2	6709.18	2085.03
0		63	821968	10846.5	7625.66	1656.87	15
1	1	61	1085860	12474.5	7835.8	2049.18	21	52.498
1	3	52	1104483	14836.4	9125.17	2084.31
	1			10143.9	7603.77	2279.81
0	2	60	849172	8265.34	6490.94	1484.53	29	41.664
1	3	56	1214929	11493.2	6932.06	1624.14
0	3	55	1020917	12268.3	8536.97	2147.18
	1			8763.64	6475.02	1382.86	15	69.14
0	1	58	929979	10422.3	8196.16	2587.62	22	58.908
0	1	61	960613	10107.2	7613.98	2290.3	24	58.309
1	5	63	1195098	8861.02	6118.92	1576.84	16	91.021
1	1	61	1078622	10445.1	7515.51	2001.67	26	41.289
0	5	65	1004546	10665.5	6865.4	2387.2	20	55.609
1	1	72	1208205	8048.48	5323.46	1009.07	11
0	1	77	868835	7322.9	7482.26	1909.96
	1			12103.4	8001.52	1965.41	24	43.601
1	1	63	1014838	10820.1	7486.73	2108.34	20	74.393
0	3	58	1110170	12074.3	7031.36	1852.63
0	1	65	1068159	10824.1	6355.73	1933.03	27
1	1	53	1093631	13117	8168.06	1831.8
0	1	65	938440	10349.1	8272.15	2599.27	23	63.975
	3			8113.68	6698.4	2089.58
0	6	69	1034573	10492.3	8745.84	2614.41	16	65.161
				8439.1	5900.34	1542.36
	1			11613.1	8575.16	2431.53
				8651.88	7508.6	1889.31
1	2	61	1095304	11345.6	7015.37	2062.86
1	6	58	1225288	10703.6	8309.41	1940.28
1	1	65	1144372	11810.9	6585.35	2321.32	17	74.034
1	5	71	1103098	13758.5	8536.68	2302.68
1	1	59	1048742	10092.7	7038.45	2829.74	18	60.588
1	3	65	1159559	11263.6	7808.11	1779.54	20	67.233
1	2	70	1225415	10739.4	7564.23	1972.79	18	53.642
0	1	70	1017500	10476.6	7771.77	1311.03	21	50.544
0	1	53	905103	12527.3	6928.48	1686.28	27	38.543
0	1	73	1067585	10250	6659.35	2045.82	20
1	1	71	1286036	11813.9	7163.31	1632.51	13	101.457
1		74	1222284
0	1	66	1100290	9034.42	7159.52	2158.82
	4			12310.6	8855.88	1903.31
1	1	58	1347464	14723.8	10812.6	2842.51	26	42.336
1	5	68	1154501	11155.8	9792.75	2235.91
0	1	60	996691	11056.3	8278.59	1675.06
0	3	59	922133	8972.93	7640.43	2204.78	22	59.911
	3			8460.02	6280.35	1731.62	19	49.367
0	1	70	861642	7948.29	6408.77	1761.39	21
0	3	70	1075129	9293.36	7477.46	2432.98
				9173.94	7387.74	1644
0	3	71	1203283	10240.2	7289.9	1538.04
1	3	68	1139821	11504.8	7288.24	2138.12	17	95.032
0	6	70	1023683	10311.4	7131.1	2355.29	24	51.855
	1			12098.5	9163.18	3050.17
	4			11513.9	8852.62	1946.69
0	1	70	891669	10032.4	7148.61	1874.08	15	42.919
1	4	61	1092138	11978.7	8897.06	2156.31
	3			11381	7847.24	2070.67
0	6	54	1183921	13562.8	8125.98	2384.7	19	98.189
0	1	64	921511	9182.15	7510.87	1966.81
0	1	65	958028	9852.3	8176.23	2061.41	19	50.12
1	3	51	1147728	13267	8137.65	2073.73
0	1	58	1098099	13526.8	9278.42	1828.72
0	3	50	878815	10627.1	8997.23	1725.02
1	5	79	1344724	11451.8	8287.7	1752.98
1	1	66	1109623	11900	8851.99	1805.84	17
0		72	991899	8877.8	4922.61	1552.08	18	94.591
0	2	73	1177263	10784.8	9315.89	3069.8
0		64	1011059	13004.4	6624.89	1723.28
0	4	62	821446	10211.3	7450.84	2046.34	24
0	2	60	959747	11253	7234.81	1869.19	21	53.808
	3			10115.8	8335.74	1449.13	20	67.176
	1			9802.88	6725.74	1894.78
0	1	58	1013880	10919.5	7146.49	2084.47	19	56.494
	2			9384.64	7458.95	1610.45	21	50.432
0	3	65	1061117	12961.9	8244.58	2190.07	6	83.708
1	2	62	1072940	12854.6	9115.24	2624.38	19
0	1	64	951863	11399.7	9278.85	2225.79	25	43.42
0	1	73	1052030	9507.91	7745.52	2129.82	15
1	1	50	1257537	12118.1	9997.96	2681.27	29	49.622
1		56	1120205	10279.9	8130.17	2149.07
1	2	73	1305221	12513.8	9450.83	2576.84	19	54.063
	2			9457.78	7609.11	1526.15	19	78.785
	1			11265.9	6286.77	2010.96
	1			11441	8156.96	1728.03
0		63	1038627	9854.12	7987.95	2387.16	14	92.208
0	1	49	894426	9776.58	7099.84	1506.18
	3			8310.29	6114.7	1307.59
	4			11177.2	7391.64	1932.95	14	113.224
0	1	49	968374	9465.95	7395.35	1640.77
0	2	58	876434	11328	9030.64	2145.79	21	51.749
0	6	65	945022	11853.5	7505.15	1960.85	19	64.304
	3			9213.98	6336.08	1415.47	16	70.115
1	1	63	1186928	10829.5	8075.72	1788.09	21	41.854
	1			10784	8422.85	2297.11	23	67.504
1	1	56	1108491	11384.2	8207.25	2238.59	25	44.928
1	3	70	1216267	9005.26	6099.15	1862.42
	1			12918	7571.73	1398.98	13
1	1	77	1035372	11579.9	7424.19	2297.62	10	129.064
1	1	57	1191734	12173.3	8021.45	1961.8
1	1	68	943682	9588.7	6694.65	2349.24
0	3	73	925613	9289.74	6443.73	1456.92
1	1	57	1119905	11028.9	10487.9	2272.72	21	63.431
1	3	70	1031886	6814.06	6155.84	1219.23
1	4	55	1153434	13862.3	7934.81	2126.49
0	3	73	1023143	11017	8577.2	1695.12
1	3	68	1202829	12692.9	8154.74	1872.68	23	44.216
1	3	71	875478	9334.62	5927.49	1236.69	19	132.183
0	1	67	1152413	10087.8	10242.9	3501.03
0	1	63	854227	11353.2	7373.2	2063.51	19	51.985
1	1	77	1080968	7031.31	5967.8	1158.22
1	1	77	1228734	11841	7507.66	2024.19	15
0	4	61	877474	12250.4	6517.65	2054.57	22	50.841
1	1	70	1274308	15635.3	8813.22	2436.83	16	48.666
1	1	52	1146951	11651.2	8853.17	2120.12
	1			9795.66	6640.25	1610.44
	3			7083.51	5295.49	1720.1
0	5	61	892708	10612.4	7456.3	1566.86
1	1	57	1274981	13228	8005.38	2245.03	25	43.752
	3			10388.2	7803.02	1992.26	18	106.87
1	1	56	925130	9394.24	6536.97	2175.88
				10395.1	7883.39	2109.35
1	1	65	1070301	10859.7	6746.15	2161.79	22	73.093
1	1	78	1246721	10876.2	9526.92	2660.59	17	63.414
0	1	74	1031356	10067.5	7997.03	1968.37
	1			11796.5	8055.81	2268.16	23	55.108
0	1	66	875232	9763.25	6789.23	2025.03
	3			9637.55	7394.39	1776.63	15	39.583
0	2	67	994556	9509.19	6093.94	2096.84
1	3	63	918494	10806.1	7169.02	1808.82
0	3	50	1133127	10000.8	8085.11	1449.82	24	55.855
0	2	47	994725	10895.9	8640.29	1469.69
0	1	76	1164442	11558.5	7228.98	2207.74	20	68.655
1	6	75	1364299	12137.1	8484.35	2134.39	12
0	1	62	1047441	11545.8	7494.59	1633.46	20	44.666
1	3	76	1107084	12270.5	6420.8	1878.2	16	63.456
0	1	62	857620	8947.86	6295.17	1675.69
	3			10978.5	6963.3	1868.03
0	5	68	964639	9803.24	6604.64	1636.26
	1			7422.84	5402.59	1537.14
0	1	66	972188	10867.6	7143.3	1760.35	21	64.108
1	1	68	1155414	11913.8	9411.39	2394.72
1	1	56	1144531	10246.7	7611.06	2284.45	23	43.934
0		66	842974	9775.26	6929.72	1812.2
0	1	54	1108305	13326.4	7612.22	2497.43	21	56.488
0	1	66	1055509	11604	5968.71	2517.43	26	47.446
0	1	62	1007650	10595.8	8942.43	2701.13	16	67.082
1	1	69	1216177	9825.25	8341.61	2306.3
	1			9484.1	7584.65	2023.02
1	1	66	1235431	11642	9067.83	1990.27
1	5	67	1138693	11769	7930.61	2320.16	25	68.562
1	3	68	1096552	12251.5	8241.97	1598.7
1	1	68	1150508	10267.2	8113.98	2893.2
	2			12314.2	8219.46	2023.52	19	64.158
0	1	51	1073652	12259.5	7550.19	2359.15
1	1	64	1251982	10338.6	6993.06	1856.01
1	1	66	958271	9268.93	5606.6	1321.07	21	56.447
0	5	54	1033305	12775.5	7863.34	2084.82	8	42.624
1	2	67	1171960	11104	6672.36	1560.05	15
1	1	75	1302637	9829.3	7263.06	2813.29	22	46.147
	3			10331.2	7376.61	1917.62
1	2	64	1210662	11889.3	9037.88	2236.04
0	3	57	905486	10533.2	7665.39	2638.59
1	1	67	1219068	12427.8	9281.63	2388.91
0	2	63	1122041	11528.5	9993.67	1668.6
0	1	57	1153265	10528.7	6034.03	2208.05	21
1	1	56	1239382	10830	8348.98	2095.6	26	43.955
	6			11033	7450.05	1849.5
0	2	69	986092	9314.43	7481.36	1837.72	15	70.595
1	5	71	1107438	12824.8	10265.2	3085.91
	2			9206.05	7257.02	1621.09
0	1	52	1000598	10495.4	8330.47	2108.45
	3			12869.1	7119.89	1874.78	14	84.895
1		59	1202306	12411.2	7579.48	2534.28
1	1	71	1173803	9900.38	7895.2	2725.01
0	1	57	1018253	12161.9	6866.52	2419.09	24	46.938
	1			9801.77	6860.31	1744.86	24	61.064
0	1	56	816270	11245.1	8312.15	2075.45
0	1	68	1088351	10172.3	10311	2048.76	16	74.829
1	1	64	1190089	11257.4	9767.5	1994.02
1	4	64	985984	10271.6	7775.82	1968.64
0	1	59	1017494	12195.1	8496.18	2101.5	24	65.02
0	1	70	909663	10579.6	8087.62	2160.78
0	1	56	960505	11579.4	8227.67	2481.55	24	49.602
0	5	66	853546	9764.8	6089.82	2198.43
0	3	69	902211	10970.2	8795.84	2079.45
1	1	59	1083283	11775.4	7362.17	2355.66
0	1	63	859755	11843.3	8998.29	2288.12	23
1		73	1277690	9087.41	6079.55	1440.47	12	128.556
	3			10208.5	7529.95	1673.33	25	44.37
0	2	56	881004	11496.9	8256.15	2089.91	20	54.403
0	1	67	937216	12430.2	7457.45	2411.85	28	28.504
1	1	65	1162744	11725.5	8319.92	1568.64
	1			11513.4	8261.21	1924.24	22	40.375
1		52	1227681
0		54	1037295
1	3	59	1076874	11167.8	9754.99	2754.84	24	74.411
1	2	56	928532	11828.2	7883.95	2633.54	23	48.048
1	4	58	1069864	11738.5	6909.79	2139.87	19	46.928
0	1	56	868238	11471.9	8089.3	1999.77
0	1	65	911616	10260.5	6798.58	1801.77	19	75.13
	1			10084.6	6817.82	1981.82	16	50.29
0	1	66	960454	10330.5	7864.41	2192.36	17	47.737
	1			14233.5	8109.77	1464.45
	1			9573.12	6801.56	1796.62	20	44.282
	3			10866.5	6779.35	2432.84
1	1	56	1309350	12500.2	11729.4	2729.95
1	1	67	1265334	10799.3	6452.19	1468.71
1	6	78	1055745	7949	7338.1	1884.88	16	179.472
1		80	1247687	10723.4	7942.44	1866.37
1	3	47	1031599	12333.9	7099.73	2096.32
1	1	47	1212146	10952.5	7841.71	1447.67	22	55.552
1	1	73	1043114	10491.3	8267.33	1654.35	20	58.72
0	2	70	900696	10163.8	6397.39	1334.32
1	3	57	1010365	9831.49	7985.5	2028.8	22	60.97
	1			12570.5	8016.73	2055.68
0		65	854810	10142.6	7053.82	1609.55
0	1	50	1114639	14034.4	9001.71	2330.74
1		81	1260589	12914.4	9044.43	2735.22	20	40.738
1		47	1205192
1	1	48	1227431	12360	9915.23	2272.08	25
1	1	63	1273052	10521	6786.84	1975.68
1	1	49	923529	11101.9	8246.94	1487.61
0	1	56	1008675	12538.2	10766.6	2970.18
1	1	65	1073688	11162.9	8556.65	2346.05
0	1	65	918046	11614.5	9141.64	2837.7
0	3	67	1144333	11184.5	9276.63	2200.04	24	52.226
1	6	74	1118735	10208.5	5887.12	1676.69	15	83.776
0	3	61	1012363	11163.5	7258.19	2081.12	23	64.02
0	2	70	1022436	9688.9	7815.84	2266.78	17	91.026
0	6	62	884305	11368	7962.59	2142.61	20	98.023
1	3	59	1161827	12707.6	6833.99	1803.39	24	42.952
0	2	59	980115	10562.1	6647.36	2338.22	16	108.951
1	1	54	1047570	12168.6	8825.16	2752.45
1	1	65	1232594	11451	8240.95	2734.13
1	2	55	1067190	12083.1	7609.72	1918.87
0	1	78	1122363	8764.64	5751.9	1230.16	15	54.764
	6			10385.5	9325.86	1997.54	10	139.468
1	1	72	1211914	10628.8	8321.35	2233.53	16	73.46
	1			13849.9	7402.84	2299.37	26	45.94
1	1	61	1113073	11363.4	8437.95	2554.18	21	63.438
	5			12569.4	9469.45	2559.14
0	1	65	998253	10644.8	7386.73	2036.96	20	58.152
0	3	53	978974	10498.5	8929.03	2487.49	19
	3			10383.3	7007.59	1773.67
	3			9746.06	7528.78	2389.64	13	78.269
0	4	68	1009928	9141.85	6731.67	1740.74
1	2	68	871485	10833.6	6667.27	1863.39	9
	1			10954.1	6810.78	2259.83
0	1	66	1090636	11489.8	6824.3	1929.8
1	3	74	1088660	13328	8941.01	1771.19	17
0	3	61	844603	8520.4	5696.17	1935.16
1	1	52	991408	11406.5	10282.5	2548.11	24
	1			9673.45	7561.09	2133.72	24	55.594
	2			9806.11	8787.06	1708.07	10
0	1	62	1137820	15208.3	8568.13	2688.87
0		66	813355	10449.6	6505.44	1641.81
0	1	48	1040714	10971.2	8432.26	2042.04	32	30.436
1	1	58	1185556	12259.6	7868.96	2192.34
1	3	52	1177263	12272.2	9278.86	2369.72
0		58	919659	9578.33	6561.24	1647.52
1	5	65	1137119	9989.33	6950.17	1414.13
1	1	54	904981	10369.5	7266.05	2223.09	23	49.857
	1			9970.87	7810.23	1723.74
0	1	49	1095192	12137	8538.2	1875.46	30
0	5	72	897348	7380.13	5080.88	1069.92	26	52.072
0	3	52	820982	12148.1	8849.4	2498.64	28	51.893
0	5	64	927395	8552.77	5937.86	1550.07
				9222.18	7456.78	1745.78
0	1	69	730567	7096.61	6810.02	1706.37	14	68.888
0	2	63	947125	9963.62	7799.5	2284.95	19	74.228
0	2	51	935524	11939.4	6835.85	2398.19
1	1	67	982080	10454.1	6907.22	1903.21
	3			8366.9	6385.94	1668.72
1	6	73	1158499	12842.5	8285.1	2815.7
1	5	50	1011911	14288.9	7894.9	2077.32
0	3	57	976479	10544.7	7730.24	1660.34	21	64.653
	3			13071.8	8244.27	2269.49	19	102.469
0	1	55	1053724	13137.3	9232.03	2203.24	21	64.262
	3			9556.08	8118.61	2386.38	18	58.75
1	1	71	1076493	13141.7	8014.24	2191.9
0	1	64	1107751	12051.3	8159.96	2183.13	24	46.895
	3			12050.2	8041.4	2422.89
0	1	74	1042355	10780.5	7716.78	1649.53
	3			13537	8338.34	1941.76
	1			10850	7466.82	1930.99	21
0	1	63	1071086	11128	5939.69	1555.95
0	1	58	1050102	13003	8668.61	2058.15
1	3	68	1126447	11482.2	7210.13	1456.7	25	73.815
	1			11237.1	8854.5	2443.57
0	6	70	1148616	12731	7901.24	2669.65	17
1	6	70	1106965	11306.4	6932.6	1906.42
0	2	57	881836	8319.56	7871.01	2350.26	23	81.403
0	6	65	1067411	12047.3	9552.83	2254.84
	1			9199.57	8122.66	1657.4	14
1	2	55	991358	11713.2	8436.25	2519.12	28	47.544
0	1	77	1226922	11773.1	11041.9	2481.91	8	141.815
0	2	73	962724	11988.7	9473.72	2025.36	17	102.072
1	3	70	1202177	8506.01	6855.59	1644.59	21	59.648
1	1	80	1316032	12074.7	7890.69	1660.37
1		49	1276765
1	1	67	1199741	11661.5	8640.75	2194.7	26	41.505
0	2	63	1078782	11109.8	7040.36	1749.94	22	64.604
	4			10872.8	7096.88	2008.26
0	1	65	950174	9111.62	8373.86	1816.61
1	1	70	1096225	10121.7	7212.39	1884.08
1	1	66	978176	11035.2	9192.28	2192.92	20	43.938
0		58	941197	8926.65	6469.37	1923.84	27	34.951
0	3	79	850451	8328.95	6972.62	1367.78
1	5	66	1050184	12082.4	8705.5	2191.82
0	3	50	968658	11733.4	8443.48	1809.22	30	43.464
0	1	67	1061740	9714.45	7413.77	1699.06	23	110.164
	1			9677.72	8454.63	1821.77	24
1	1	62	1017177	11564.5	9675.03	2969.89	18	45.528
1	3	78	1209020	11392	7524.52	2344.4	24	62.208
1	1	71	1151486	12290.2	10096.5	2408.43
0	1	62	978062	12682.9	8552.63	2143.25		102.598
0	3	74	1030471	11616.9	8930.82	2052.86	22
0	1	62	1010502	9836.32	6903.27	2394.72
0	1	51	916028	11828.1	8649.43	2798.61	23	46.954
1	3	61	1024687	11585.1	8168.15	1755.63	24	45.975
1	1	64	1298940	12161.7	8570.03	2038.58	24	43.015
1	1	72	955617	10077.7	6013.81	1307.35	20	87.936
				9381.73	7683.71	1699.94	21	67.266
0	1	65	1132836	9935.24	8097.73	3070.61
	1			10606.5	8055.6	2132.26
0	2	71	1126471	11502	6256.91	1890.27	21
0	3	61	911121	12034.5	7804.4	2398.46
0	1	54	986720	9343.2	8568.89	1514.29
	1			12845.6	8654.61	1756.45
	6			13491.4	9840.7	1681.24
0	1	58	1003986	10245.5	8506.54	1525.01
0	4	60	897746	10046.6	6856.54	1712.05	27	73.855
0		75	1096409	8890.74	5967.25	1678.51	19	58.784
0	1	59	1032397	12194	8503	2114.85	26	38.463
1	1	63	1133847	12023.4	8612.68	1759.95
1	4	69	1179336	10228.4	8329.41	1835.79
1		66	1077324
0	3	72	942476	10312.8	7265.94	1805.49	11	132.521
1	1	58	1076563	10999.9	8693.85	1614.34		46.473
0	1	69	956194	10579.8	6863.82	1547.41	21	66.151
0	1	69	824514	10170.6	6659.66	2606.42	21	86.711
0	1	67	946005	10918.9	8127.19	2140.15	9	59.789
	3			13455.2	8276.5	2274.82
0	2	70	1076953	11521.2	8430.27	2365.32		70.145
0	1	65	1126748	10370.3	8242.6	1659.5	21	53.784
	3			13037.2	7782.89	2496.34
0	3	70	1020082	9439.25	7738.52	1867.04	18	66.19
1	1	62	1214269	16157.5	13860	2969.82
0	2	61	1025863	10510.5	7397.99	3007.57	22	47.57
				8459.51	5889.12	1763.38
1	1	62	1006635	12784.5	8986.35	2485.28
0	3	72	843484	9970.4	7567.22	1990.86
0	1	58	1033705	12151.2	7381.04	1626.93
0	3	65	944332	10014.6	7345.29	2008.55
1	3	58	1396709	13167.1	11510.7	2126.99
1	1	74	1320025	10611.5	8421.38	1582.81	23
0		74	1009142	10571	6938.31	2139.85
0		66	881515	8205.8	6171.85	2156.83
0	1	55	1016622	12361.2	7677.73	2030.32	23	73.369
1	2	63	1233170	10693.7	10280.9	2542.65	20	54.909
0		59	960834	11970.5	6450.47	1639.66
1	1	71	909522	7908.35	6472.02	1472.66	18	76.138
1	2	60	1309321	10919.9	7540.99	1941.23
1		53	988213
1	4	62	852240	11238.3	8879.14	2001.66	16	130.095
1	1	61	1015536	8931.03	7170.74	1451.48	26	52.142
1	2	56	1199056	12566.6	8778.69	2227.72
1	3	75	1031851	11686.9	7983.41	1857.26	20	67.52
1		67	1075261	12358	8084.22	3003.63	16	80.819
1	1	61	1155623	15742	8577.77	2535.43	26
	1			11331.2	8437.16	1638.16
1	2	71	1272226	10840.6	8217.03	2333.01		49.088
0	1	62	941086	11567.5	8447.36	2369.3
	1			10278.6	7150.97	2261.22
0	1	63	1619893	10662.4	7230.25	2990.15
	1			9583.17	7619.56	1893.94	25	53.096
	3			9757.25	6809.73	2035.7	24	48.921
				10938.9	6290.5	1292.67
0	1	67	918369	8764.83	6895.27	2036.84	20	60.625
	2			9928.62	6962.23	2181.54	16
1	3	73	1126838	14111.9	8556.18	2473.7		55.381
1	1	56	1043694	11088	8425.95	1655.58	25	37.172
1	1	57	999800	11257.2	9907.68	2093.45	21	50.071
1	6	62	1009590	13487.6	8070.1	1779.2	16	81.449
0	1	48	917040	10363.8	5605.97	2268.35
0	1	69	1043629	9663.48	8000.12	2029.89	26	42.861
0	5	59	993072	10304.9	6794.81	2411.3
1		76	1243665	10995.5	8380.06	2085.02	15	124.248
	2			10383.2	7984.25	2011.59	21	40.175
0	3	67	972156	9982.58	9036.4	2349.75
1	1	70	1154678	11639.6	7190.05	1897.84	29	36.729
1	1	71	1049205	10521	7758.3	1677.68
1	3	70	953801	10352.8	8391.83	1913.96
0	3	61	922327	12067	7072.44	2110.34
1	1	50	1220238	13131.9	8849.97	1920.58
1	2	56	1014904	10233.7	6535.47	2060.45
1	3	70	1003300	10316.5	8005.56	2431.93
1	1	73	1140155	9100.48	8038.98	2143.84
1	1	68	950566	9678.45	7699.57	1844.38
1	2	59	1218863	13698.4	8797.26	2247.57
1	1	62	1100204	11649.6	8260.24	1741.01	18	55.139
				10676.7	7057.19	1786.73	14	69.841
0	1	72	914269	8756.42	8663.62	1925.39
	1			9074.08	6945.23	1638.26	8	180.031
1	1	67	1222934	11155.4	7805.36	2226.56	25	52.248
0	1	66	1004900	11207.1	7946.07	2029.21	23	50.455
1	3	68	1163735	10939.5	6069.96	1523.97
1	1	68	1169938	11627.6	10372.6	2891.64	24
0	1	56	874969	9091.64	6475.87	2013.82	24	59.33
	1			10338.1	7309.67	1774.94	20	44.265
0	1	67	957518	9377.78	6817.85	1650.68	19	103.877
	1			11454.5	7521.51	1831.1
0	6	73	640362	9552.19	6859.16	1796.54
0	1	74	1041418	11774.2	8029.22	1945.78	17	48.822
0	3	65	995484	9933.08	7439.56	2330.53
	1			11673	9562.42	1915.16
	1			12734	8433.07	2521.7	28	51.683
	1			13480.4	8133.11	2804.72	20	56.927
1		69	1191002	9517.82	6067.63	1583.96
0	1	69	1036145	10853.6	8730.37	2037.77	20	61.206
1	2	77	1129746	9247.44	6926.94	1551.36
0	1	67	1020897	9764.75	6788.43	1755.27
1	1	62	1171043	16372	9396.52	2756.51	26	47.69
1	5	57	1038025	11804.5	8631.59	2096.98	33	31.884
0	1	66	1106726	10846.4	7879.01	2239.39
	3			11359.9	9052.12	2137.16
1	3	57	938849	12010.3	7440.64	2027.69	12	60.987
0	1	54	939264	13440.2	8962.42	2438.89	24	63.558
0	1	73	1159604	12424.2	7298.31	2352.61
0	2	71	923030	8941.92	5983.43	1602.83
0	1	55	901320	10492.4	7827.72	1370.93
0	4	60	888410	11204	9104.95	2879.91
0		76	952123	8178.24	7834.6	1883.32	16	78.341
1		73	1192963	10037.9	6665.8	2265.02
0		64	930025	11010.4	7610.3	1500.48
0	1	55	989252	10781.5	8053.1	2456.2
0	1	72	895123	9370.19	7529.9	2231.23
1	1	63	1163704	12900.3	7920.58	3128.49	22
	2			11241.4	9578.58	1988.74	23	50.786
1		55	1059234	8486.36	6068.4	2067.84
1	3	70	934215	10304.5	6448.35	1857.2
0	3	56	855101	10950.9	6546.52	2123.45	25	45.99
1	1	72	1264358	14739.8	10072.9	2383.97
0	3	49	822344	12084.3	7444.45	1831.84
1		76	1104270	11880.5	6800.9	1772.9
1	1	52	1194349	11646.4	6888.31	1933.9
	1			14624.2	11383.1	3430.51
0	3	49	678177	11340.6	6694.97	1995.92
1	1	68	1245375	13227.7	9379.08	1974.59	16	57.901
				9606.83	7965.38	2574.5
0	1	61	987299	8348.43	7670.26	1938.45	22	79.95
0	1	53	946685	9351.11	6808.69	1816.56
	2			10476.9	8603.99	2355.61
	1			12067.1	8687.45	2404.49
	3			9947.85	7409.12	2389.91
0		72	863815	9658.7	8408.64	2066.1	17
1	6	58	1208112	12054	9107.19	1931.56		49.137
0	1	54	1091285	15890.2	8925.78	2110.28
	1			8520.08	7259.27	1996.53	24	56.83
0	2	65	942767	10150.9	8150.19	1954.33
1	2	62	1137873	12760.4	9040.39	2129.54	24	43.811
1	6	58	1241394	13294.2	9302.33	1818.55
0	1	74	1122918	8439.98	5340.91	1484.52	16	71.705
	3			12619.1	7865.77	2268.75	21	48.75
0	6	58	1013842	9821.88	7105.73	1617.22
1	3	65	1078117	12205.9	8514.83	1970.17	17	95.852
0	1	58	977619	13899.6	9291.65	2209.3	23	79.893
0	1	54	1022063	10750.5	8265.3	1925.02	14	59.911
0	6	69	871738	11671.4	8781.24	2321.97	21	49.57
1	3	51	1055087	10372.3	8583.17	2004.89	21	46.758
0		68	974082	11048.4	8369.61	1602.96
0	1	48	1048062	12259.5	7376.31	2542.36	22	50.699
1	2	68	1253053	12607.9	8268.57	2081.42	22	87.167
	1			12621	8725.17	1911.77
1	2	71	1119948	11882.2	7936.35	2021.42	22	52.142
1	1	71	925130	7817.32	6169.47	1309.66
1	1	64	1113986	10228.3	9056.76	2330.39
0	1	72	1055880	10616.9	8145.62	2265.25
1	2	58	1070975	13230.3	8779.46	2071.84		68.601
0	3	55	994655	9704.92	8356.04	2028.11
0	1	66	947972	9894.48	7058.98	1798.68	23
1	2	57	965950	11942.9	8370.5	1965.57
1	3	60	1119877	10885.6	8678.06	1946.72
1		70	1047292	11174.5	7512.11	2027.88	21	57.561
	1			13356	9179.43	2180.68
1	1	70	904061	8107.18	7379.32	1884.38
1	2	75	1118683	11752.3	6831.6	1927.46	16
	3			10373.2	7004.19	1966.72
	2			14152.4	8218.67	2353.17
0	4	56	955940	12303.2	7931.43	1980.38
1	1	54	1044329	12353.4	8859.36	2573.3
1	3	59	1206277	9827.47	8593.08	1846.36	31	29.497
1	1	63	1127478	12878.6	8310.01	2080.62	25	63.041
1		60	1157793	13483.7	8018.81	2024.06
1		79	1242225	11714.4	7219.76	1801.32	13	174.319
0	1	61	1144892	13290.6	8063.23	2840.97	26	50.408
0	2	73	879411	10043.3	8404.55	2250.63
1	1	72	1128222	10625.2	7878.72	1914.2	16
	3			10149.1	6620.73	1668.44
	1			9577.53	7772.75	2341.07	22	56.212
1	1	75	1272401	11460.1	8083.6	1905.59	17	51.833
	5			10963.9	7554.76	2660.72	16	72.709
1	3	58	1303789	12790.1	9711.34	2339.24
1	4	58	985558	9710.38	9752.79	1872.87
0	1	60	1107169	11454.9	9051	2027.17
0	2	54	1058696	9610.48	7084.9	1524.25
1	1	53	1100193	11670	8083.52	1747.91
1	4	63	1153549	11610.5	8154.27	2162.22
0	2	67	959145	12142.5	9691.83	2220.01
0	6	65	1052203	9872.72	7815.46	1536.58
0	2	70	939861	10976.2	8304.68	2155.45	22	57.688
1	1	73	1145591	10183.7	7475.39	2040.46
1	2	49	1135579	10844.5	8565.29	1601.27
0	1	68	931498	10711.2	9174.07	1999.81
0		73	972974	9001.4	7326.48	2149.79
0	2	58	841494	10414.1	7315.05	1683.65	25	34.976
1	1	51	1299975	11827.6	10001.2	1864.62
0	4	52	1104960	10225.2	10491	2071.01	23
0	1	60	966371	9995.05	6498.03	1876.61	24
1	2	57	1261863	11650.3	10798.3	1554.81	16	62.106
1	1	60	1169385	17054.3	10452.8	3145.5
1	1	50	1256685	12826.3	9189.93	2501.11	27	44.611
0	1	70	976174	11924.2	8369.05	2402.92	26	54.416
0	3	56	995218	9924.22	10023.8	2911.63	30	33.67
0	1	79	1662838	8059.26	5785.94	1447.9	9	92.395
1	4	60	1120465	9706.02	7931.71	1583.42	21	67.437
	5			10009.9	6404.11	1581	16	58.526
1	1	72	1255473	12747.6	9686.33	1591.7	21	57.477
1	1	68	1129679	11781.9	8268.79	2686.66	22	51.561
0	1	60	1025589	11643.5	7149.13	2551.7
1	2	51	1101069	11864.4	7181.98	2751.68	28	34.152
1	2	65	1066918	11634.1	7936.44	2151.67	23	59.147
	4			11304.2	7215.04	2009.93
0	4	53	899227	9981.04	7061.28	2024.4
				10295.4	7083.56	1819.69	17	64.488
0	3	79	1048822	8276.58	6193.66	1231.81
0	4	60	1016718	11395.5	7710.04	2074.41
0	2	57	1031651	13377	8427.92	2293.86	25	48.289
1		72	1000930	13898.9	7878.61	1818.06	16	107.253
0		70	1025763	11186.5	7104.62	2063.14	22	81.208
0	2	52	1003493	11225.6	7786.9	2130.16	18	95.8
1	1	57	1252336	11739.8	8136.77	2240.19
	1			12757.6	7734.03	1332.91
0	1	66	961510	9454.55	9115.06	2089.09
	1			11864.6	9792.39	2157.13	29	41.203
0	3	70	1074095	11436.1	5703.6	1312.46	21	61.829
	1			10729	7226.81	2135.32
0	1	64	968974	9579.22	7041.94	2214.54
0	2	58	991679	10331.1	8175.51	2280.01
1	1	63	1094600	9051.14	8619.76	2212.12	21	53.383
1	1	67	1275700	12609.1	9677.48	2261.03	18	63.86
0	3	69	751013	8116.54	5219.35	1269.29	7	116.547
0	2	63	1073308	11404.3	8150.88	2337.72
0	2	70	1001078	10801.9	7575.98	1502.63
1	2	61	986165	10972.6	7071.94	2001.21	19	91.277
1		67	1184984
1	1	66	1039175	10101.7	8403.19	2770.7	23	54.911
1	3	59	978286	10545	7287.43	2373.62
0	1	59	987156	8434.22	6814.35	1390.15
0	2	62	1050120	10535.4	8783.75	1870.67		88.045
0	1	57	1143120	10839.5	7131.54	1616.9
1	3	65	1128380	11653.5	7148.52	1609.41	21	50.022
0	1	51	913860	12142.6	5782.5	1649.83	24	59.427
1	2	60	1184041	13476.6	9612.34	2220.87
1	1	71	1144535	10814.1	7136.88	1667.91
1	1	68	1214370	11938.5	8984.22	2071.36	20	67.463
	3			7930.22	5813.23	1542.34	19	56.253
1	1	77	1156193	12219.6	8054.6	2324.78
0	6	45	909980	10342.2	6641.47	1583.93
0	1	74	1010894	11055	8199.79	2428.86	16	95.003
0	1	64	791020	10736.9	7336.7	2053.58
0	1	59	760811	7848.13	6024.49	1389.64
0	1	63	918488	9415.81	7433.7	1930.59	26	57.071
0	2	64	942079	11583.5	8790.18	2114.75
1	5	73	1138512	11661	7485.86	2313.86
0	5	69	997248	9725.16	7925.84	2278.64
1		77	1162379	11026.6	8970.51	2445.31	19	56.881
	5			9888.41	8095.72	1989.16
0	1	50	1051532	12197.4	8640.48	1924.24
	1			12853	8350.01	2587.16
	1			10005.9	8835.1	2115.08
0	2	56	932292	10756.1	8520.11	2102.38
0	2	65	1019260	11037.8	6325.1	2072.67	8	65.578
	1			10761	7933.99	2471.83
0	2	52	942334	9414.64	5079.01	1737.71	23
0	1	55	907202	12658.9	8833.51	2199.6
0	1	54	835299	10637.5	7630.93	1845.41	18	108.133
	3			8360.17	6956.55	1662.11	11	88.086
0	3	73	913610	11181	6751.84	1520.25	20	63.267
0	3	72	1047023	11332.8	8231.73	2343.26	21	52.13
1	1	57	1009055	10552.2	6987.78	2398.03
0	1	66	1165047	10701.4	7667.29	2147.19	19	56.968
	6			10014.3	6720.45	1647.63
				10335.5	7051.6	1974.91	11
	2			11910	8135.02	1856.87
	1			11226.4	9249.42	2473.29
	1			9095.23	7610.36	1974.24
0	6	53	987500	15762.2	10123.2	2194.31
1	1	58	1083185	10245.1	7489.51	2144.76
	2			10387.4	8620.82	1711.68
				11293.3	6393.15	2000.99
1	1	55	963575	12762.1	8962.32	1987.41	24	82.967
	3			9232.72	6384.52	1518.7
0	1	72	983091	9808.44	8308.24	2744.32	23	55.414
0	3	71	1090680	11737.2	9342.25	2192.11
1	3	74	1065592	14713.9	8885.41	2436.47
1	3	69	1111732	10494.8	6993.48	1701.44
1	3	57	1120665	12146.2	8128.36	2473.12	27	57.008
0	1	65	890427	10124.9	7947.22	2284.37	17	69.048
1	1	49	964447	11213.3	7504.59	1612.24	21	62.77
	3			12606.5	8415.24	2028.97
0	3	68	833741	10190.9	8395.41	2209.11
1	5	78	1065104	10044.6	7379.97	1251.51
1	4	52	1067178	11877.1	8277.33	1488.48
1	1	66	1342697	11483.1	5554.07	1569.77
0	3	62	993801	12685.5	8483.23	2782.29	23	39.376
	3			9697.55	9503.48	2423.91	24	55.23
1	6	65	1073095	11636.2	6532.22	2052.61
0	3	54	920120	12766.4	8720.87	2634.76	19
1	1	65	1097099	9415.33	9336.48	1844.83	19	52.726
	1			10026.6	7391.52	2330.78	25
				8440.74	7189.79	1477.48
0	3	51	1051602	10104.8	6697.15	2143.74	27	38.36
1	5	60	1250568	10824.5	7201.06	1664.81	16
0	2	65	994446	10939.9	7897.94	1732.62
0	1	61	998876	12322.7	7320.31	3078.32
1	1	71	1364183	11206.2	7475.99	1845.93	19	57.424
				10687.9	7508.19	1809.95
	2			9885.23	7417.1	2005.11
0	3	57	983324	12233.9	8732.46	2032.21
1	1	64	1249779	10255.8	5585.27	1669.59
	5			10403.5	6732.48	1962.39
	3			9712.43	6781.56	2302.51
1	1	63	1161092	10373.6	8121.98	2017.85
0	4	53	1087722	13055.2	8277.77	2550.97
1	1	65	1138372	12136.4	8243.16	2946.57
0	1	75	896836	8654.5	7235.98	1733.34	17	69.226
1	3	52	1156007	12791.1	7618.8	2072.25	27	78.348
1	2	57	1107401	12337.6	7663.74	2189.15	17
1	5	68	1052910	11724.2	7309.43	1889.55	26	40.09
1	1	55	1152514	12330.5	9231.61	2478.45
1	5	70	1189849	11635.2	8479.72	2250.07	24	52.913
	1			13865.9	8071.62	2144.24
1	1	66	1168600	13054.5	8022	2390.26	17
	3			7524.44	6270.45	2500.55	23	72.367
0	1	62	1037906	11897.5	7732.81	2203.51	21	53.917
0	3	61	919066	11461.4	7668.93	1827.47
				10096.1	6239.1	1500.52
0		66	915535	10962	7790.62	1447.62
1	1	59	973819	10083.6	6313.56	2259.02
1	1	61	1085632	10099.9	8097.63	1410.55	20	54.862
0	1	73	1019067	12148.1	8289.91	1966.72
1	5	66	1252640	11186.9	7189.99	2349.32
0	2	59	1042832	12998.4	8499.9	2042.74
1	1	52	1096232	11453.6	9461.74	1884.29	24	36.35
1	1	54	1023351	12185.1	6907.16	1763.54
0	1	66	955660	8909.09	8422.88	1882.7	22	60.957
0	3	67	1259922	10087.8	7436.46	1748.89	22	56.172
1	5	70	1101957	10867.3	9220.64	2300.78
0	1	64	1000958	11331	8897.35	1828.53	17
1	2	59	1254355	11591.2	8699.9	2060.43	18	51.87
0	1	56	1076936	11478.8	12181.5	2703.76	22	38.83
				8351.98	6402.59	1647.2
0	3	67	1028216	9348.98	6942.19	1637.27	20	55.363
1	3	64	1004318	10806.6	8156.54	2321.84
1	2	69	1065067	9660.48	7274.33	1968.62
0	3	55	1001515	11536.1	7664.28	2120.22
1	3	67	1084562	9230.82	9064.56	2421.38	22	59.249
0	2	58	922578	10812.6	8137.52	2274.24	24	40.108
1	3	78	1279779	10531	7484.66	1512.99	19	63.817
	2			9145.44	6725	1841.61	22	74.789
0	5	67	922926	8395.81	7548.94	1919.27	21	44.471
0	1	54	970940	11663.1	8085.55	1996.16
1		64	1016951	12224.5	7974.06	1974.16
1	3	70	1047343	8822.85	6340.6	1366.27
0	1	54	956787	12859.5	8311.01	2651.57
0	2	64	1028861	11945.7	7908.1	1932.52	22
1	6	67	1036083	8485.03	6607.51	1445.16	14
	4			11219.1	6831.84	2187.77
1	1	79	1186881	9819	9155.39	1913.33	10	80.828
				10537.9	8504.11	2370.34
1	2	66	1153791	12660.5	8859.73	2390.82	26	42.085
0	1	70	1000082	10897.1	7753.63	2354.24	21
0	1	72	879843	11254.9	7208.97	2073.76	21	64.906
0	6	72	932648	9812.58	6341.49	1519.83	9	62.238
0	6	67	892097	10665.1	9569.2	2286.34
0		60	1092609
0	6	69	883688	8646.7	6045.18	1821.44
1	1	62	1326371	13788.2	10229.8	2368.6
1	1	66	1089774	11924.4	9044.68	2079.3	19	87.097
1	1	53	1143016	13088.1	8551.82	2560.74
0	1	64	1084934	12117	8802.48	2148.05
	3			11341.5	6924.77	1835.02
0	1	70	959961	11018.8	7678.45	1708.09	23
0		61	1016172	9077.78	6497.47	1850.95	24	64.379
				9501.49	5760.86	1440.97
0	3	65	920738	11617.8	7208.89	1893.45		44.196
0	2	45	917410	9923.44	8115.64	1609.55	22	96.589
1	1	70	1154327	13315	8836.57	1989.37	22	52.552
1	2	62	1021796	9872.9	9430.42	2144.14
0		64	966567	11698.2	6493.57	2167.36
0	2	60	1088348	10453.8	7039.97	1891.89	20	60.657
0	1	51	948371	9372.5	7552.51	2056.19	28	40.247
	6			11188.2	8527.93	1841.13
1	1	67	1144083	11282.7	8246.06	1482.62
0	3	60	858327	12864.5	8165.3	2223.82	18	63.028
0	1	63	1056170	12540.1	7195.9	2343.27	24	68.018
1	2	56	1238331	13179.8	8149.3	1353.01	20	57.003
0	1	55	846194	8630.5	8874.09	1842.74	24	47.066
0	6	70	947530	10072.9	7802.47	1692.21	17
	1			9238.59	7305.02	1781.94	24	43.946
0	2	71	970713	10346	7675.02	2605.8
1	1	64	1114247	10164.8	8676.08	1876.62	17	77.917
0	3	59	905817	10441.3	8540.62	2055.48	20	39.64
1	5	72	1061049	11091.8	7650.81	1523.69
1	1	77	1219963	8661.11	7909.6	2238.7
1	5	58	1271608	10721.7	7852	2892.14	27	39.198
0	3	52	884217	10185.4	6459.12	1437.88
1	4	56	1098617	12802.8	8756.88	1717.86
	1			11186	9138.44	2216.49
	1			10713.6	8316.83	2688.34	22	101.127
0	1	64	1162876	12941.6	9590.76	2179.62	16	80.415
0	1	51	1036240	12732.2	10200.9	1848.99	31	26.496
0	1	55	1083150	15118.2	8439.6	2572.21	27	32.337
0	3	50	1129931	13969.4	8485	3115.18	21	45.611
0	4	52	958027	12208.2	7562.72	1803.25
1	2	59	954371	11229.8	8662.33	2757.12
0	3	65	985914	10384.1	7711.85	1769.65	17
0	1	61	968011	11481	9543.93	2433.84	21	60.721
0	1	67	886876	9965.46	9144.98	2349.78
1	1	52	1081041	12073.9	7675.06	2018.86
1	6	61	989648	12584	9358.3	2367.95
0	3	66	851705	8479	9085.75	1850.19
1	5	67	1069771	11687.8	8703.03	2145.95	11
0	3	61	803236	11188.9	8482	2018.05	20	49.927
0	2	75	954313	11560.5	8619.23	1973.04
	4			9900.47	7363.61	1511.16
1	2	76	1092888	8792.24	5372.54	1371.36	17	94.598
0	3	64	914516	9789.83	6954.26	1679.47	23	38.794
	1			9779.34	8043.3	2314.41	20	39.535
0	2	57	986175	11626.5	8002.88	1994.84	26	52.237
1	5	75	1106074	12085.5	6505.67	1752.67
1	1	74	979319	10184.3	7286.14	1723.93	16	71.243
[truncated: 43,578 more rows]

## Sheet: missing_columns
missing

## Sheet: README
Field	Value
Source Data file	SourceData_Fig2.xlsx
Figure covered	Figure 2
Input file	~/Dropbox/ukb4jakob_imageonly_withHdrnamesFullandCategorySplit.csv
Rows	45577
Columns requested	10
Columns found	10
Columns missing	0
Notes	Extracted requested columns from UKB CSV. Duplicate request for Mean_HouseIncome_Gross_releveled removed while preserving order.
