# Supplementary material for: Cerebellar aging is spatially heterogeneous and supports cognitive resilience in later life
Source: Nat Neurosci. 2026 Jun 10;29(7):1699–710. doi: 10.1038/s41593-026-02289-x (PMC13337503; doi:10.1038/s41593-026-02289-x)
Supplement: Supplementary file 3 — Statistical source data for Figs. 1–4. [file 41593_2026_2289_MOESM3_ESM.zip › source_data/SourceData_Fig1a-h_Fig1j-n_Fig2.xlsx]

## Sheet: data
interview_age_months	SEX	Total_Cerebel_Vol	CortexVol	EstimatedTotalIntraCranialVol	moca01_moca_total	moca01_visuospatial_executive	Left.Crus.I	Left.Crus.II	Left.I.III	Left.IV	Left.IX	Left.V	Left.VI	Left.VIIB	Left.VIIIA	Left.VIIIB	Left.X	Right.Crus.I	Right.Crus.II	Right.I.III	Right.IX	Right.V	Right.VI	Right.VIIB	Right.VIIIA	Right.VIIIB	Right.X	Right.IV	Vermis.IX	Vermis.VI	Vermis.VII	Vermis.VIII	Vermis.X	Left_Hippocampus	Right_Hippocampus	Left_I.III_t1t2	Right_I.III_t1t2	Left_IV_t1t2	Right_IV_t1t2	Left_V_t1t2	Right_V_t1t2	Vermis_VI_t1t2	Left_VI_t1t2	Right_VI_t1t2	Vermis_VII_t1t2	Left_Crus.I_t1t2	Left_Crus.II_t1t2	Left_VIIB_t1t2	Right_Crus.I_t1t2
558	F	137297	444960	1.41246e+06	25	4	15038	8089	811	3168	2306	3726	10530	5659	3919	4125	461	15738	7139	846	2953	3148	11348	6239	3846	3306	490	3713	962	1765	1041	1728	271	3511.2	3978.9	2.64819	2.78643	2.56005	2.71033	2.42922	2.50904	2.15927	2.20573	2.32938	2.2155	2.07126	2.11627	2.23643	2.13444
779	M	149332	513611	1.97085e+06	25	5	14284	11143	679	3941	3310	2918	10511	6737	5089	4424	630	16336	9396	698	3112	3652	10941	6325	6213	3946	647	2835	1247	1819	1101	1866	322	5024.4	5016.3	2.13393	2.15288	1.98665	2.07158	1.82962	1.96371	1.70779	1.80887	1.91556	1.84587	1.72303	1.88755	1.90273	2.1879
436	F	118718	447695	1.25512e+06	27	4	12052	9367	582	2604	2921	2240	9036	4683	3408	3516	394	12353	7373	613	2917	2645	9427	5270	4601	3338	385	2509	964	1197	749	2088	281	3376.9	3225.3	2.49341	2.56017	2.39258	2.35507	2.22341	2.22646	2.06858	2.06942	2.11639	2.20118	1.91758	1.99998	1.95663	1.98022
544	F	116995	424695	1.27623e+06	25	4	11291	8832	576	2228	2989	2717	9848	4714	3531	2278	331	12037	7718	685	2808	3128	8928	5635	3607	2892	391	2409	888	1513	579	1696	279	3857.3	3655	2.48893	2.56519	2.44811	2.43011	2.26226	2.29239	1.95444	1.97987	2.08535	1.93425	1.92107	1.94834	2.04676	2.0414
640	M	126548	409079	1.45963e+06	29	5	12320	7433	1036	2923	2367	3823	9176	5812	6015	3729	394	11694	8900	1015	2240	3523	10173	5745	4732	2912	415	2866	964	1586	822	2195	281	3933.6	4061	2.33817	2.52949	2.05917	2.28312	1.98835	2.17801	1.80277	1.79141	2.02178	1.83245	1.68355	1.78325	1.90474	1.87325
725	F	120463	464979	1.13666e+06	27	5	12367	7110	606	2662	2830	2915	7733	6550	5117	1368	431	13957	7618	702	2862	3336	7590	5223	4734	3288	444	2696	1104	1995	954	1838	309	3886.2	4033.2	2.55144	2.49296	2.41682	2.40959	2.22558	2.21476	1.92381	2.0615	2.06174	1.85228	1.96959	1.95869	1.96461	2.006
437	F	125433	459391	1.04877e+06	26	3	12132	8903	861	3055	3910	3199	7788	5444	4696	3032	384	12772	8350	1025	3699	3735	7467	4830	5179	3781	422	2997	949	1498	935	1784	314	3727.5	3924	2.20895	2.29167	2.03854	2.1206	2.00171	2.03412	1.82832	1.91552	1.98323	1.9384	1.80972	1.90461	1.94198	1.89879
750	M	144534	395371	1.49019e+06	28	4	13512	9891	862	3401	3101	4161	10732	6361	4785	3875	486	14876	10829	1012	2771	3999	10678	6034	4479	4003	491	3652	1401	1686	1113	2716	479	4061.2	4026.8	2.14296	2.22744	2.06333	2.13656	1.92989	2.03981	1.6714	1.78064	1.92911	1.83672	1.66524	1.75429	1.83809	1.78833
941	F	113566	392491	1.36537e+06	26	4	9561	6551	853	2713	2985	3008	9379	4783	4582	3297	420	10350	6854	813	3137	3199	9039	5191	3554	3038	493	2890	855	1313	1023	1873	315	3170.1	3404.2	2.21208	2.21224	2.12675	2.12161	2.03581	2.06753	1.79816	1.95332	1.94336	1.7814	1.85655	1.85278	1.98806	1.91926
981	F	103504	354853	1.49356e+06	29	5	10458	7434	804	1956	1974	2028	7775	4676	3249	2713	448	10905	5950	649	1795	2152	7781	4973	4334	2935	400	2304	823	1415	741	1739	255	3222.4	3255.9	2.33	2.27318	2.21588	2.2627	2.00404	2.12842	1.69728	1.91047	1.99178	1.86902	1.80976	1.80058	2.01962	1.79645
1067	F	129807	373676	1.67857e+06	25	4	10290	9190	801	3216	2930	2907	9852	5546	6421	2881	456	10513	9805	800	2650	2703	10618	5692	4857	3128	472	3507	1117	1586	1032	2227	376	3079.3	3008.9	2.31953	2.37335	2.1245	2.16919	1.96813	2.04735	1.6166	1.77842	1.83727	1.92774	1.60736	1.56738	1.65399	2.26496
767	M	140261	471095	1.88132e+06	29	5	12718	8408	861	3283	2494	2972	11324	6198	6330	2949	466	13232	8663	831	2525	3500	11131	5908	6561	3106	589	3187	1118	1961	1055	2681	245	4385.4	4442.8	2.54434	2.647	2.44313	3.01945	2.19577	2.32891	1.89068	2.05374	2.06599	1.92705	1.94803	1.99472	1.97638	1.89083
910	M	136243	461228	1.82151e+06	25	5	12374	10174	920	3482	3087	2914	10544	6747	4259	2845	622	11829	9854	802	3093	3016	10810	5904	4976	3327	557	3863	1013	1664	760	2406	314	3734.9	4055.9	3.04807	2.94776	2.51515	2.558	2.32344	2.28147	2.18355	1.98124	2.01407	1.89627	2.25322	1.93506	2.01413	1.81906
486	F	132494	457702	1.46512e+06	28	3	15327	10206	757	3205	3653	2921	8403	5631	3411	2204	618	15904	8699	721	3778	3724	8391	4905	4130	3490	510	2714	1020	1718	1029	1933	317	4325.1	4309.8	2.02792	2.2458	2.19992	2.28725	2.03639	2.16905	1.74251	1.92873	2.01635	1.94393	1.87491	1.97641	1.99049	1.89578
1024	M	128328	415876	1.87224e+06	25	5	13406	8698	669	2491	2918	2833	10089	4288	4869	3203	473	15183	7567	704	2980	2811	10110	4581	5412	2720	496	2788	967	1793	1108	1806	345	3225.7	3599.7	2.46457	2.45182	2.17769	2.2242	2.06058	2.19548	1.82282	1.90601	1.99141	1.85516	1.71861	1.80454	1.82906	1.95305
942	F	90246	326172	1.19667e+06	21	2	9088	5429	679	1996	1242	2133	7193	3865	4000	1917	226	9145	6964	798	1279	2079	7308	2467	2556	2534	315	2719	741	1337	883	1228	232	3218	3504.1	2.29487	2.33674	2.12066	2.17344	2.06054	1.9934	1.8695	1.91249	1.91806	1.91038	1.72354	1.65553	1.7711	1.85599
868	M	140777	543038	1.87102e+06	27	5	13993	8450	944	3049	2751	3482	8227	5768	7238	3383	407	14697	9493	1044	2691	4039	7692	7082	5843	3408	490	3818	1168	1428	975	2367	351	4480.1	4629.3	3.18766	3.24872	2.49511	2.49194	2.26004	2.17774	1.86213	1.99833	2.01438	1.96673	1.84283	2.01384	1.9571	1.85015
896	F	127026	400203	1.53961e+06	30	5	10615	9435	689	2883	3121	2740	10801	5195	5015	3630	405	12672	8101	705	2842	2867	10398	5252	4580	3124	589	3439	1291	1775	883	1878	284	3397.3	3726.9	2.16512	2.29413	2.03964	2.1597	1.9116	2.01252	1.66343	1.72971	1.84273	1.75645	1.70896	1.66263	1.73073	1.82168
967	F	124642	389782	1.59063e+06	25	3	14035	9005	697	1944	2984	2540	10681	4404	3732	2780	511	14888	8033	702	2634	2218	10704	4277	4880	3116	511	1889	897	1653	911	1952	312	2950.8	3296.6	2.12582	2.14871	1.9787	2.08565	1.8804	1.96374	1.68632	1.74849	1.80383	1.76789	1.67577	1.69054	1.73176	1.7029
1077	M	128265	446184	1.68476e+06	24	5	13160	7656	873	3204	2897	2517	8249	6032	5313	3916	475	14684	8960	883	2869	2967	8147	4757	4574	3321	422	3016	1072	1453	1243	1947	277	3471	3841.3	1.91077	2.02292	1.87343	1.96255	1.77771	1.85307	1.61551	1.7043	1.73757	1.6473	1.61185	1.61068	1.60177	2.20717
659	M	100005	429531	1.34826e+06	20	2	9115	6710	641	2451	1944	2609	6368	4199	4074	2958	341	10876	5742	671	2145	3192	6037	4459	4228	2407	389	2586	797	1241	878	1456	268	3355.6	3580.3	3.47654	3.53302	3.18034	3.4154	2.88138	3.06332	2.48875	2.5556	2.83093	2.47545	2.44651	2.49512	2.49602	2.75452
647	F	135815	419731	1.59684e+06	27	4	14032	9368	890	2874	3259	2744	11260	5549	4797	3021	462	14617	9459	799	3410	3059	10503	5672	4589	2687	578	3292	1365	1638	1019	2037	392	3369.5	3338	3.10178	2.97053	2.75607	2.69068	2.3965	2.34082	1.85483	2.12816	2.1421	1.99883	2.03223	2.04849	2.1146	1.99672
843	F	153900	408691	1.66244e+06	21	3	15091	10255	1049	2944	4348	3015	11546	6921	6167	3752	442	15663	11195	1055	4150	3365	10922	7347	3980	3766	512	3769	1072	1620	1279	1877	372	3314.3	3483.2	2.45686	2.52797	2.23899	2.30045	2.1515	2.20587	1.90337	1.9232	2.03325	1.96696	1.89352	1.95057	1.90708	2.12414
457	F	117514	407311	1.08637e+06	26	4	9277	8246	648	3458	2961	3232	8334	5406	5010	2983	323	10274	9683	714	3043	3782	7189	5421	3531	3204	355	3517	906	1238	928	1115	245	3406.9	3122.8	2.42856	2.36404	2.24794	2.24335	2.13162	2.13183	1.9749	2.02442	2.00332	2.00615	1.98707	2.05095	1.97895	1.8983
1022	M	125077	445447	1.7017e+06	25	4	12432	8519	852	3265	3511	2351	9102	4449	5329	2151	519	13036	7055	805	2915	2771	8399	5392	5566	2923	450	3509	1173	1529	765	2716	321	3560.3	3771.8	2.36581	2.4538	2.17853	2.3531	2.03328	2.19898	1.81452	1.85905	2.00394	1.89315	1.69867	1.76907	1.7792	1.79039
689	F	110367	428253	1.35124e+06	29	5	11701	6848	544	2663	2388	2483	10240	4636	3246	2848	324	12422	6282	649	2381	3409	8880	4053	4201	2527	345	2954	992	1196	807	1511	368	3462.5	3670.7	2.35758	2.51286	2.20694	2.2865	1.99453	2.1724	1.68636	1.76293	2.01303	1.81333	1.65662	1.72098	1.81286	1.98663
569	F	116361	432068	1.09081e+06	25	5	12695	9044	802	2283	2926	1981	9483	5584	3128	1402	519	12818	7459	730	2845	2305	8992	4638	5770	1742	473	2466	994	1453	765	1584	364	3557.5	3644.2	2.05687	2.15109	1.95097	2.12941	1.8584	2.04059	1.8905	1.80955	1.97538	1.90155	1.90656	1.74498	1.83929	2.10694
987	F	106129	393256	1.39301e+06	26	3	10781	6953	854	2574	2326	2287	5834	4995	5335	2633	536	10063	8440	718	2292	2237	6691	4293	4037	3034	491	2686	965	1683	1005	1397	323	3510.6	2933.1	2.34641	2.3742	2.07934	2.19258	1.92739	2.00935	1.6679	1.74642	1.8857	1.70452	1.69178	1.62068	1.6136	1.79011
877	F	132731	450975	1.59248e+06	25	3	12566	8463	838	2765	3348	2868	9653	6982	5580	3305	533	12299	9971	821	2828	3379	9838	5906	5356	2728	527	2833	1250	1678	1278	2169	404	4084.9	4066.9	2.38536	2.48279	1.99487	2.10955	1.93491	2.02405	1.64095	1.72196	1.82829	1.76499	1.73303	1.7273	1.70782	1.73303
632	M	165298	566420	1.77249e+06	29	5	18280	13279	1023	3917	5685	4072	9965	6929	5090	3898	557	17914	11400	923	5570	4157	9799	6427	5118	4964	489	4483	1437	1759	1236	2846	418	4813.1	4770.8	2.42455	2.51781	2.17748	2.28029	2.09027	2.2641	1.89083	1.93117	2.10792	1.94145	2.1088	2.12008	1.95825	2.30124
802	F	120883	410205	1.34271e+06	27	5	12546	8428	930	2662	3359	3720	8526	6632	1605	2451	378	12562	7892	917	3378	3864	7911	4564	3271	3631	489	3301	1023	1371	984	1137	327	3445.2	3573.9	2.64619	2.72469	2.36613	2.46751	2.32822	2.35814	2.13868	2.12926	2.18696	1.99374	2.07622	2.0478	2.13734	2.0888
471	F	135516	499927	1.3914e+06	29	4	15741	9314	867	2886	4135	2805	7524	5511	5211	3143	462	17646	8331	1021	3960	3480	7012	5361	4462	3758	549	3113	1481	1436	801	2733	328	4238.8	4155.5	2.66256	2.66264	2.36788	2.35824	2.25955	2.28041	2.09492	2.0638	2.11413	2.09522	2.00585	2.09974	2.039	2.16388
574	F	113045	467628	1.31528e+06	29	4	12480	8203	532	2515	2648	2559	7407	4724	3508	2684	351	14409	7696	669	2723	3478	7011	5029	3631	2865	438	2398	669	1130	972	1568	263	3347.6	3345.4	2.12953	2.24023	2.18847	2.21482	2.03952	2.12858	1.8222	1.95794	1.98225	1.85438	1.97006	1.94936	1.97966	2.15201
472	M	137262	524433	1.4497e+06	22	4	15316	7497	1046	3353	2640	4349	8378	8243	4810	3066	368	15624	8643	1073	2757	3568	8722	7307	3453	3212	531	3618	987	1601	1079	1881	413	4119.8	4500.8	2.36516	2.3854	2.0659	2.05226	2.10385	2.08312	1.94265	1.96982	2.02432	1.8771	1.90469	2.05323	2.15052	2.06091
736	F	126719	411034	1.41104e+06	25	4	12907	8878	679	2319	2611	2688	9630	6206	4677	2202	486	13176	9846	674	2624	3135	9175	4854	3965	2671	487	2825	957	1495	957	1628	302	3802.3	3760.6	2.16575	2.1241	2.07725	2.14784	2.13629	2.19549	2.0139	2.03583	2.0645	2.19412	2.01915	2.00209	2.03861	2.21893
712	M	136702	434199	1.66966e+06	29	4	14574	8298	957	3316	3165	4124	10010	4978	5401	3666	428	14586	9062	887	3367	3973	10525	5032	5469	3078	527	3034	942	1857	1103	1957	251	3809.8	3757.2	2.47204	2.42967	2.2827	2.21769	2.24525	2.22708	1.87519	1.98043	1.98201	1.93848	1.80431	1.8764	1.91566	1.85053
982	M	120474	415575	1.61876e+06	21	2	10716	6268	1171	3026	3141	2661	9496	5175	6403	2543	455	10491	6138	1127	2928	3178	9336	5262	5095	3949	362	3235	1044	1776	1107	2306	427	3343.5	3643	2.09497	2.16715	1.92901	2.00645	1.86358	1.97712	1.65949	1.78726	1.90972	1.75246	1.66313	1.61358	1.66435	1.8359
620	F	139216	448996	1.43014e+06	27	4	16606	7950	1194	3210	3130	3119	11619	5562	3843	3020	488	16911	7296	1394	3015	3524	11397	6069	4940	2966	533	2913	1287	1687	1253	1884	411	3540.7	3546.7	2.20689	2.30968	2.05695	2.09462	1.93395	2.04782	1.66004	1.78898	1.8792	1.72997	1.71914	1.74516	1.79657	2.00973
554	F	103388	414546	1.04663e+06	26	4	10654	6942	524	2196	3245	2342	6449	4719	4113	2442	334	11476	6308	568	2785	2985	6187	5522	4271	2268	320	2392	899	1314	985	1534	282	3969.8	4143.8	2.12703	2.28107	2.13237	2.23035	2.01339	2.0898	1.92219	1.90145	1.96666	1.92617	1.8306	1.8274	1.86221	1.81803
494	F	141370	499211	1.64837e+06	26	5	14104	11349	773	3860	3541	3367	9315	5244	3890	3285	505	15038	10381	845	3453	3779	10163	5400	4917	3666	603	2874	1293	1725	1039	2280	426	4093.8	4305.1	2.3811	2.543	2.36346	2.37642	2.16128	2.26342	1.93817	1.94954	2.12012	2.04282	1.88018	1.93321	1.96015	2.03043
882	F	125214	401005	1.39709e+06	29	5	13314	8233	694	2441	3276	2993	10355	5878	2927	2752	444	14451	8364	875	3088	3032	9557	5040	3582	2619	413	3380	1107	1667	894	2056	347	3370.6	3459.6	2.26758	2.37566	2.09668	2.20737	1.99344	1.99359	1.6868	1.73419	1.83843	1.78645	1.69394	1.62645	1.60795	1.66678
725	F	127210	501272	1.64624e+06	26	5	14612	7244	726	2557	3063	2895	10130	5805	4490	2413	396	14931	7906	653	3133	3224	9389	5706	3787	2367	381	2886	1007	1533	1124	1544	282	4346.7	4556.1	2.96623	3.06664	2.56133	2.47056	2.14409	2.26627	1.84604	1.95092	2.01729	1.90224	1.80235	1.78259	1.85558	1.84383
564	F	129950	441689	1.51961e+06	26	3	13028	9426	811	3642	3711	2480	7381	4730	5288	3331	235	14196	7673	664	3201	2661	8087	5399	6006	3639	456	3138	921	1898	1184	1829	366	3798.4	4002.5	2.3317	2.17958	2.19261	2.34972	2.20209	2.18974	1.87032	1.91868	2.13167	2.02331	1.70518	1.8061	1.85404	1.87544
1063	M	116913	423558	1.69477e+06	19	3	12257	7902	1093	2684	2568	2877	9045	5042	3650	2043	379	12909	7612	863	2778	3085	8598	4429	3925	2440	354	2809	931	1615	1161	1375	320	3800.9	3720.4	2.59521	2.79371	2.31336	2.50364	2.21802	2.35189	1.95853	1.96803	2.12091	2.02178	1.78559	1.77951	2.49467	2.03039
803	M	127561	445938	1.45536e+06	30	5	11608	6369	871	2898	3088	3369	10709	6695	4012	3219	438	13149	7546	1125	2925	3235	11184	5582	4030	3210	487	2852	988	1559	941	2068	352	4043.4	4461.2	2.05503	2.13611	2.00261	2.09514	1.94241	2.02877	1.70359	1.79195	1.92912	1.74984	1.72528	1.73796	1.8642	1.81997
566	M	147012	563928	1.75734e+06	28	5	16574	8557	972	2711	3403	2383	12329	6326	5522	3985	467	16730	9024	920	3776	2898	11870	5927	5223	4042	520	2856	1039	1666	1084	2230	384	4244.3	4170.8	2.90621	3.02968	2.53629	2.7642	2.35627	2.64011	2.28119	2.16573	2.37446	2.30114	2.39148	2.13335	2.162	2.44244
604	M	131345	523865	1.67744e+06	29	5	15818	6006	861	3351	2440	3504	8582	7452	4134	2764	456	15424	6785	764	2635	3865	8254	5841	5294	3201	478	4111	1002	1438	1168	1824	339	4035.6	3983.9	2.65656	2.87289	2.36392	2.46704	2.21298	2.28073	2.15651	2.07594	2.16318	2.1034	2.52036	2.02761	1.9586	2.28701
705	M	136969	451595	1.58061e+06	26	4	14747	8897	900	2809	3114	2655	8763	7758	5568	3135	472	14429	9359	937	2856	2450	9401	7108	6268	3246	455	2572	913	1534	934	1844	336	3917	3952	2.54926	2.50731	2.27498	2.25675	2.17	2.12086	1.92128	2.04158	2.00886	2.0266	2.06239	2.02801	2.03278	2.08771
1200	F	118710	428619	1.58726e+06	26	2	10019	7998	800	2407	3675	2491	8906	5457	4437	2709	416	11893	6809	774	3248	2673	9276	6206	4154	3605	414	2127	828	1268	1036	1769	370	3417	3421	2.57822	2.53601	2.2295	2.22059	2.04525	2.07174	1.67345	1.80417	1.82385	1.80875	1.6889	1.64611	1.69744	2.74309
982	F	119056	414700	1.57033e+06	22	2	10701	7452	663	3307	2192	2705	8484	6397	4334	3074	401	10903	8119	588	2561	2322	9181	5833	5083	2669	448	3033	940	1695	986	2112	219	4007.2	4074	2.371	2.36611	2.18905	2.24504	1.9547	2.06029	1.59853	1.80635	1.85716	1.74752	1.64184	1.64512	1.6997	1.65083
726	M	136215	470172	1.68148e+06	28	4	13990	10108	884	2852	3305	2811	8998	6279	5596	3241	511	15126	9738	645	3063	2883	8010	5217	7695	2691	461	3398	972	1577	1149	2010	380	3573.4	3857.9	2.16832	2.28658	1.93974	2.19975	1.80771	2.06259	1.82993	1.77045	1.93963	1.75411	1.72577	1.88159	1.89572	1.88698
503	M	144737	522953	1.54343e+06	22	4	13913	9250	826	3391	2855	3410	11086	7154	5233	3895	581	14701	9819	876	3197	3885	9875	5512	7128	3745	569	3704	1021	1838	1333	2050	349	4701.2	4662	2.55515	2.61309	2.28096	2.3304	2.16807	2.17691	1.88445	1.99916	2.00508	2.05161	2.16357	1.99955	2.09391	2.54321
530	M	129437	548161	1.53793e+06	22	4	13644	8474	654	2704	3407	3219	8506	6468	4128	3249	418	13941	8853	723	3386	3532	8094	5482	4969	3097	468	3206	935	1632	965	2229	300	4177.3	4226.4	2.47192	2.63342	2.30375	2.34562	2.18919	2.23225	2.02193	2.07117	2.15399	1.98889	1.93033	2.04604	1.97078	2.07289
786	F	120509	393458	1.36514e+06	21	3	13440	8376	814	2706	2357	3464	9022	4596	3156	2636	408	12776	7092	789	2460	3084	9982	5480	3991	3056	465	3407	1182	1455	901	1819	307	3652.6	3827.9	2.58272	2.629	2.29263	2.39615	2.07141	2.16328	1.71161	1.86006	1.89107	1.8641	1.71709	1.72632	1.85599	1.74948
893	M	125245	494157	1.6182e+06	25	5	13168	6783	932	2888	2978	2396	10104	5818	4652	2073	470	12930	7115	941	3018	2771	9184	5550	5038	2053	535	3528	1134	1599	725	2188	337	4491	4306.3	2.24796	2.2492	2.11065	2.13757	1.99407	1.98445	1.68922	1.90831	1.94171	1.76651	1.8014	1.8348	1.9445	1.84062
532	M	154084	541132	1.90986e+06	29	5	18410	10757	831	4187	3861	3730	10458	6416	4219	2544	566	18847	9055	734	3783	3920	10996	6410	5060	3612	518	3658	1270	1823	1086	2015	379	4700.1	4881.1	2.11205	2.33281	2.08747	2.28974	1.95476	2.23604	1.8352	1.79932	2.08789	1.85021	1.74639	1.80442	1.81062	2.1469
544	M	131186	519634	1.73125e+06	27	5	12019	9501	693	3305	3851	3106	8971	5978	4933	3656	464	14998	7631	621	3432	3381	8345	4876	4944	3356	430	3343	1028	1505	650	1937	339	3713.5	3878.8	2.44997	2.57249	2.43595	2.51204	2.29616	2.42433	1.97803	2.16433	2.26514	2.46519	2.03562	2.09565	2.08809	2.24393
878	M	127789	429739	1.64111e+06	25	4	13093	7330	984	2512	3026	2973	10853	5305	3863	3050	565	15250	6612	812	3114	2736	10980	5602	3888	3405	512	2517	1223	1702	1046	2004	303	3614.2	3792.5	2.37076	2.52373	2.09045	2.27702	1.98253	2.1672	1.81543	1.74741	1.82235	1.59532	1.58364	1.59631	1.71988	1.60665
863	M	127248	422909	1.34525e+06	23	3	12807	8800	853	3137	2403	2971	8786	5958	5044	2895	412	13749	9313	941	2334	3230	8594	5279	4506	3533	424	3391	1052	1622	1000	1845	297	3572.8	3497.4	2.45637	2.44825	2.33701	2.44341	2.12731	2.27726	1.86299	2.08563	2.20503	2.09301	2.00254	2.03786	2.09371	2.22731
592	F	136104	463263	1.4895e+06	30	5	13836	8272	905	3129	2487	3448	10930	6835	4176	2978	404	14371	8286	731	2400	4169	10157	5099	4710	4183	415	4192	1264	1492	1027	1807	400	4219.1	4530.3	2.52439	2.57288	2.2297	2.38039	2.21038	2.30238	2.02335	2.05599	2.16273	2.15042	2.02	2.07937	2.12073	2.21054
593	M	135956	457761	1.69685e+06	22	5	11921	8735	988	3187	3984	3128	9493	6138	6885	2903	559	12824	8666	1026	3516	4484	8454	5581	5217	4056	576	3258	1246	1662	1189	2149	345	4242.4	4295.7	2.0543	2.0978	1.97655	1.97321	1.9314	2.03577	1.75133	1.84668	1.92249	1.82289	1.76348	1.75895	1.79668	1.84035
877	M	127628	427048	1.50467e+06	26	4	9719	8728	1171	2651	2727	2607	10192	6749	6104	3107	547	13318	6455	1120	2634	3066	8556	5831	5631	3383	563	3448	1129	1516	843	2273	339	3744.1	3874.6	2.46846	2.52909	2.18973	2.35696	2.1661	2.22892	1.94362	2.07552	2.11686	2.07712	1.90418	1.96556	2.00924	1.89339
446	F	145165	528341	1.70312e+06	27	3	15964	9040	771	3946	3532	3438	8841	6506	5757	3398	565	15875	8741	847	3571	3541	9557	6369	5096	4030	555	3607	1075	1797	1179	2592	387	4514.7	4389.8	2.93419	2.96719	2.40808	2.55939	2.25453	2.46971	2.11287	2.07294	2.19477	2.18711	1.99804	1.98078	2.11475	2.19722
640	F	130702	417770	1.26837e+06	24	4	12952	9949	837	2690	3042	3111	10388	5609	3626	2696	484	12746	9264	1097	3065	2795	10390	5275	4630	2391	517	3288	1145	1586	1110	1756	279	4143.2	4649.6	2.18599	2.27273	2.04517	2.0717	2.02225	2.00126	1.87952	1.90648	1.89268	2.00399	1.85037	1.93549	1.99677	1.80459
695	F	126617	448645	1.4159e+06	29	5	15326	7373	737	2057	3142	2532	8827	4855	4311	3393	489	14211	7621	709	3107	2948	9518	5818	3417	4126	488	2374	847	1731	672	2001	289	3446.7	3237.5	2.68083	2.57739	2.39774	2.38388	2.17661	2.19144	1.83197	1.91136	1.91471	1.80024	1.92766	1.79412	1.85276	2.17405
665	M	134767	492516	1.60327e+06	30	5	13771	8441	832	3307	2584	2436	10930	7092	5616	2875	560	13663	8168	857	2438	3624	9612	6161	5006	3485	535	3355	1132	1444	948	2415	332	4302.4	4348.4	2.89945	2.96033	2.73412	2.80727	2.38291	2.4039	2.09847	2.05313	2.16717	1.98027	1.97298	1.95103	2.04623	1.97484
475	F	141667	483717	1.44826e+06	22	5	14603	9390	695	2773	3002	3117	10404	7294	5496	4010	331	14198	9008	811	3339	4222	10174	8096	4024	3103	411	2904	1103	2003	1178	1915	276	3986.5	3922.4	3.22577	3.20061	2.94946	2.86727	2.56791	2.57509	2.27742	2.32442	2.34007	2.29543	2.70601	2.22902	2.30859	2.52692
1200	F	123039	370723	1.36363e+06	23	3	11788	8200	722	3477	3194	2469	9940	5334	4555	2468	480	13535	8450	669	3296	2645	10061	3752	4694	2226	455	3351	1170	1603	782	1816	422	3475.2	3491.9	2.9174	3.06108	2.34257	2.57841	1.9591	2.12595	1.89278	1.82724	1.88963	1.93461	1.75416	1.72439	1.84993	1.98636
657	M	127449	510024	1.54501e+06	29	5	13347	11310	761	3657	2044	3190	8445	4733	3039	2502	562	14137	8736	686	2213	3801	8582	6621	4465	2290	576	3831	1154	1589	997	2032	338	3914.9	3893.8	2.7652	2.72341	2.49571	2.4693	2.29794	2.27613	2.02577	2.05182	2.071	2.09181	2.09671	2.00967	2.1356	2.831
935	M	126983	456857	1.67671e+06	26	5	11186	9693	865	3205	3526	3059	10084	4908	4569	2999	422	12619	8676	785	3240	3113	10493	5203	4291	3782	462	2720	878	1422	1069	1986	302	3335.7	3427.1	2.44614	2.34263	2.19514	2.24769	2.09189	2.11775	1.65471	1.84743	1.92692	1.77466	1.98739	1.70111	1.81464	1.83674
446	M	138199	472194	1.40637e+06	26	5	13861	10294	1027	3661	3243	3892	11023	6195	2865	3862	439	14575	9577	955	2614	3959	11205	6432	3527	3344	507	3688	948	1485	1066	2121	454	3706.1	3994	2.28897	2.30068	2.16445	2.12123	2.00112	2.06825	1.77072	1.9461	1.92972	1.74515	1.82151	1.87967	1.85896	1.88399
712	F	132579	424913	1.11039e+06	28	4	13281	11475	1049	3543	3143	3012	8588	5125	4098	2696	532	14703	7747	850	2286	3406	8667	6701	6346	2408	541	3752	1195	1760	882	2345	323	3934.2	4031.3	2.45996	2.64486	2.35724	2.52481	2.03118	2.31958	1.93925	2.00748	2.19501	2.12855	1.82679	1.90991	1.95331	2.09103
798	F	144344	431801	1.6257e+06	28	5	14677	8818	1006	3219	3105	3320	11508	5842	5038	3577	534	15290	9181	864	3707	3640	10189	4857	6371	2933	518	3989	1168	2066	1207	1852	346	4097.2	3765.6	2.25945	2.14944	2.12154	2.21297	2.02378	2.05642	1.88752	1.85978	1.90736	1.94088	1.89658	1.78186	1.76263	1.79335
716	M	125597	476193	1.57479e+06	26	5	14153	6923	607	2621	2986	2426	8986	7400	4020	3336	441	13993	7922	715	2807	2983	7607	6396	5045	3280	520	3269	932	1222	1065	1525	319	3742.6	4266.2	2.46599	2.4232	2.28798	2.21589	2.14642	2.08441	1.86895	2.07279	2.01435	1.96208	2.09964	1.94114	1.98686	2.0901
693	M	134106	442217	1.56379e+06	28	5	15174	8160	800	3503	2406	3266	11006	5799	4290	3230	436	15562	7637	803	2410	3494	10373	5216	4273	3689	472	3140	1175	1696	1343	2160	375	3714.8	3932.4	2.60902	2.5513	2.33117	2.3022	2.17226	2.20722	2.09543	2.02825	2.1377	2.01319	2.16549	2.03856	2.15781	2.40195
495	F	142232	493460	1.27421e+06	28	5	14499	13242	839	2532	3623	2692	11008	6093	4257	2738	473	15688	9487	1037	3727	3107	10574	7324	4420	2715	444	2951	872	1339	959	1480	270	3707.5	4074.9	2.72135	2.86395	2.34415	2.53471	2.21156	2.31834	2.05946	2.02245	2.13981	1.99203	1.91957	2.01868	1.99605	2.02131
439	M	159504	559397	1.79995e+06	28	5	17268	8743	1224	3484	3169	3246	11497	7551	5475	4119	602	17540	10269	1253	3042	4309	10730	7229	5378	4107	581	3839	1254	1941	1167	1925	443	4510.5	4416.9	2.39208	2.49732	2.33742	2.45225	2.26941	2.39098	2.11562	2.1017	2.24863	2.12473	2.01833	2.07939	2.0952	2.07714
840	M	134899	433320	1.58113e+06	29	5	13580	8082	897	3153	2965	2955	10695	6284	5073	2774	584	14711	9788	876	2984	3681	10824	4768	5648	2798	566	2667	915	1701	1181	1753	262	3408.6	3720.2	1.94614	2.07822	1.82054	2.09688	1.75246	1.9597	1.65883	1.7777	1.87484	1.71329	1.8068	1.77076	1.83834	2.05508
790	M	128299	464278	1.46401e+06	27	2	15041	6995	987	2592	2583	2398	10374	6075	3653	3016	388	15861	7868	813	2513	2565	9966	5614	4030	3009	452	2558	975	1321	864	1888	295	4220.9	4124	2.44874	2.49496	2.13786	2.21587	2.08874	2.15243	1.87041	2.05971	1.95843	2.05313	2.05012	2.01652	2.10152	1.92259
489	F	139986	434888	1.47683e+06	26	5	14571	10562	993	2606	3474	3693	9304	6349	3596	3336	561	16398	10004	971	3696	3129	9003	6681	5001	2756	578	3052	1258	1606	1035	1885	375	3888.1	3949.4	2.40066	2.41509	2.15781	2.26589	2.1045	2.16913	1.92769	1.94767	2.02595	2.03692	1.81796	1.88542	1.90514	1.88459
489	F	101514	439309	1.12454e+06	27	4	10589	6470	514	1987	2248	1973	7441	5373	2690	2411	360	10735	6020	627	2274	2973	7613	5197	2954	2702	339	2036	791	1244	624	1552	278	3436	3715.6	2.15814	2.23246	2.19195	2.31458	2.09433	2.33723	2.00661	2.01886	2.36016	2.18171	1.90627	2.01414	1.96806	2.35869
732	F	120322	405357	1.2656e+06	30	5	10744	10204	891	2956	2814	3087	8827	4580	3289	3504	411	12711	8003	869	2891	3590	7749	5591	3138	3426	463	2831	1240	1449	1158	1504	333	3544.2	3707.5	2.44463	2.61078	2.23931	2.36686	2.1066	2.24125	1.89149	1.95157	2.05086	1.98996	2.17985	1.92806	1.89389	2.05153
1200	F	100071	310421	1.24565e+06	24	4	10392	7050	706	2225	2617	2185	7879	3599	3981	1612	404	10158	6627	713	2708	2066	7939	4149	3870	2297	463	2461	906	1422	745	1654	240	2938.9	3159.5	1.97897	1.99066	1.7927	1.84802	1.76182	1.81995	1.69146	1.72568	1.85186	1.75851	1.66108	1.59251	1.68068	1.68348
451	F	122800	470628	1.21566e+06	25	5	11327	9318	706	2889	4013	2876	8397	6027	4585	2086	387	12771	9659	750	3413	3180	7613	5618	4900	2240	442	3250	951	1188	981	1523	361	4220.8	4179.6	2.10599	2.09443	2.10915	2.10446	1.99913	2.10431	1.91014	1.91911	2.03354	2.0343	1.88034	1.8869	1.96677	2.06048
957	F	109038	406466	1.30925e+06	27	4	11657	5887	743	2595	2349	3036	6732	5494	4873	2238	396	12151	7252	766	2304	3355	7013	4026	4569	2101	480	2570	1041	1235	751	1648	315	3772.9	3723.7	2.4988	2.52677	2.20378	2.22582	2.10964	2.15386	1.93016	1.87614	1.91041	1.86633	1.72523	1.75131	1.73167	1.85438
903	M	137957	499209	1.8047e+06	28	4	15331	8436	856	3357	3079	2686	11615	5819	4184	2843	556	16035	9570	879	2846	2973	10685	6319	3529	2834	543	2867	1243	1666	1076	2537	295	4293.6	4070.2	2.61431	2.76534	2.3347	2.4611	2.11876	2.35987	1.81789	1.99117	2.06305	1.75004	1.86164	1.8147	1.94145	1.90773
853	M	143055	439823	1.82589e+06	22	3	14112	9125	799	3514	3370	3525	9547	5873	6042	4371	433	15465	9844	791	3643	3565	8555	6793	5630	3374	477	3579	1212	1416	1118	2432	258	3612.7	4017.4	2.44457	2.52765	2.27729	2.32761	2.10024	2.17909	1.66511	1.91159	1.97506	1.84124	1.83677	1.80661	1.94855	1.81422
677	F	115543	441802	1.52289e+06	29	4	13103	7587	823	2491	3273	2327	7297	4560	3643	2984	379	12879	6739	848	3154	2372	7951	5945	4494	3287	401	2856	928	1042	679	1620	241	3059.7	3474	2.54662	2.42396	2.32138	2.32355	2.23235	2.25409	2.15856	2.17705	2.34445	2.10627	2.32399	2.27654	2.23034	2.56853
846	M	122673	406287	1.40989e+06	26	4	12478	6455	910	3195	2833	3582	9073	4678	4367	2612	517	13018	6705	808	2528	3216	9497	4954	6609	3390	500	3174	1022	1741	1107	2136	384	3750.9	3740.3	2.2554	2.28442	2.2218	2.15962	2.00054	2.12581	1.81913	1.82811	1.93064	1.8173	1.67022	1.81893	1.74993	1.78308
1052	F	109396	367464	1.19205e+06	19	2	12001	6372	757	3179	2565	2117	6576	5018	5060	2347	385	13172	7301	881	2316	2720	5345	4051	3914	2755	391	3050	926	1424	915	1386	317	3425.5	3752	2.81981	2.83826	2.47188	2.5506	2.26186	2.36973	2.06438	2.18893	2.21766	2.20644	2.01564	1.91071	2.01423	1.96806
685	F	110201	422622	1.29808e+06	27	5	13710	5621	634	2170	2836	2503	8731	4475	2865	2324	450	15026	5180	561	2675	2466	8285	4516	3377	2639	480	2909	1028	1420	908	1662	348	3231.5	3516.5	2.33309	2.36657	2.21729	2.33966	2.08458	2.16902	1.90177	1.91125	2.09907	1.8917	1.83559	1.91566	2.00968	1.96974
565	F	114077	436365	1.24698e+06	25	4	11409	8685	633	2366	3252	2981	6472	5615	3614	2922	333	11656	8627	757	3297	2591	6792	4967	5284	2981	344	2873	861	1292	777	1425	311	3761.4	3684.6	2.38943	2.51627	2.36853	2.4292	2.2905	2.30095	1.99679	2.1196	2.15944	2.01091	1.95842	2.00102	1.99541	2.00451
968	F	110310	403435	1.41894e+06	27	4	11786	5749	805	2928	2407	2581	7987	4635	4930	2606	391	11371	5464	616	2233	2848	8221	4210	5757	3236	449	3142	718	1430	663	2005	295	3494.8	3449.4	2.83571	3.05595	2.27129	2.36418	2.12797	2.26824	1.83919	1.95884	2.05255	1.81779	1.70443	1.75471	1.83271	1.7896
619	F	141757	547819	1.62948e+06	25	4	16104	9357	1071	2697	2987	2676	10665	6324	4469	2929	519	15416	10848	1032	2685	2997	11696	5535	5213	2501	603	3137	1111	1503	1186	2127	306	4325.8	4385.9	2.7335	2.73348	2.33666	2.39462	2.18075	2.25587	1.95055	1.97533	2.07737	1.89841	2.13132	1.81211	1.7918	1.90472
564	F	139606	486638	1.26105e+06	30	5	13913	9707	805	3333	4242	4126	9439	5846	4927	2890	528	13597	8709	1086	4203	4047	9447	7513	4278	3074	488	3344	1018	1584	876	1261	415	3757.4	3682.2	2.30062	2.38963	2.2244	2.22057	2.0588	2.10692	1.96657	2.01175	2.03192	1.96175	1.93749	1.94383	1.93146	1.94282
609	F	128684	462412	1.44494e+06	29	4	14381	7579	838	3340	3221	2948	9688	5509	3719	3296	489	13939	7861	796	3006	3336	10303	5779	4393	3011	462	3425	1052	1430	911	1914	323	4195.5	4374.8	2.27271	2.27754	1.98726	2.09794	1.97966	1.99523	1.70791	1.85404	1.90551	1.85401	1.75701	1.79318	1.87379	1.82125
917	F	134711	443920	1.58989e+06	29	5	15219	8224	939	2550	4121	2328	10307	5072	4857	2827	573	16013	6720	950	4057	3011	9365	5275	4590	3518	560	3148	1246	1842	1012	2150	390	3908.3	3820.1	2.34443	2.34896	2.05905	2.08786	1.96531	2.00515	1.69285	1.73783	1.84653	1.73814	1.60985	1.51829	1.67013	1.86558
696	F	122464	451488	1.42155e+06	27	5	14107	7967	668	2635	2944	2796	8396	4589	3715	3309	525	14341	8077	736	2790	2884	8173	4952	4228	3978	419	3044	989	1180	866	2036	320	3633.2	3722	1.95917	2.03818	1.86314	1.92505	1.82671	1.92335	1.68206	1.76264	1.81994	1.67942	1.67555	1.64316	1.68971	1.69246
872	F	111693	395241	1.2881e+06	27	4	10935	7492	584	3108	2887	2579	7422	5499	3659	2623	296	11521	8032	496	2600	2949	8287	4822	4513	3014	394	2272	794	1420	641	1765	244	3140.8	3012.4	2.62262	2.52949	2.45268	2.42081	2.24126	2.27967	1.83107	1.9906	2.0087	1.88447	1.82706	1.87231	1.88026	1.81791
665	F	97415	362670	1.1388e+06	25	3	11896	6665	768	2108	2019	2370	8327	4837	4691	2575	344	7231	4897	739	1657	2530	6517	3735	3788	2884	334	2477	673	1410	851	1611	232	3545.1	3605.4	2.65359	2.60735	2.36859	2.3045	2.1568	2.12229	1.81111	2.07596	1.96108	1.97382	1.97847	1.99022	2.16134	1.75401
468	M	133878	465234	1.54132e+06	24	2	14157	10912	818	3130	2667	2735	11625	5787	3521	2335	408	15743	8488	865	2839	3706	11142	6051	4691	2889	507	2423	911	1548	668	1048	267	4297.7	4399.2	2.35589	2.58097	2.1855	2.24828	2.03323	2.22959	1.84607	1.85884	2.07409	2.06081	1.91908	1.80626	1.86773	2.18421
488	F	123429	447922	1.33491e+06	22	2	14526	7020	1066	2543	3028	2945	7722	6462	3662	3424	405	14812	8559	1143	2780	4163	6506	5086	3635	3372	427	2851	881	1362	957	1563	281	3660.3	3820.9	3.08171	3.08059	2.62264	2.71706	2.39169	2.42369	1.99754	2.17068	2.19902	2.15489	2.08126	2.0431	2.19168	2.0931
790	F	121693	489538	1.34914e+06	26	4	13384	9619	674	3120	2275	2923	8601	4355	3769	2758	525	14476	7993	696	2216	3219	8314	5330	4399	2821	546	3111	849	1626	812	1953	189	4182.4	4431.9	2.57956	2.95131	2.22747	2.27759	1.91371	2.08143	1.77053	1.71923	1.78573	1.79366	1.56729	1.56458	1.58277	1.63337
577	M	128896	488911	1.5945e+06	22	4	13205	9565	847	3313	2132	2673	9644	5144	5032	2490	479	14181	8115	916	2032	3449	8856	6619	5132	3736	478	3284	978	1385	1039	1922	335	4412.6	4562.7	2.12595	2.16175	2.04372	2.10401	2.02901	2.08742	2.05832	1.88986	2.01928	2.04588	1.75911	1.86036	1.96817	2.41788
943	M	132848	437683	1.65761e+06	24	2	11146	8656	985	3176	3450	2999	10396	5779	5548	3333	425	12143	8537	898	3100	3466	9781	5677	5057	3587	514	3295	1156	1853	1130	2585	479	3445.9	3957.1	2.1631	2.16327	2.00813	2.04724	1.92541	1.96994	1.76785	1.72633	1.79914	1.61547	1.62429	1.60892	1.61553	1.73236
937	F	104507	401187	1.47665e+06	24	4	8860	8101	723	2815	2273	2488	7372	4070	3494	2196	345	10128	6233	623	2458	2957	7623	4050	3857	2863	397	2484	959	1510	1186	2099	398	3429.2	3550.1	2.36759	2.39374	2.13598	2.17555	2.02248	2.08289	1.90951	1.93366	2.05947	1.85956	1.90494	1.86957	1.99887	1.89649
599	F	114120	527948	1.4221e+06	30	5	11863	8366	699	2805	2834	2984	7566	5158	3160	2747	433	12417	7206	686	2672	3075	7434	5154	3695	2712	407	2983	1175	1439	905	1717	366	3988.5	3953.8	2.682	2.7256	2.43105	2.64227	2.36951	2.51249	2.08953	2.15919	2.3059	2.14374	2.01866	2.12914	2.21299	2.19954
699	M	144111	531550	1.87336e+06	23	5	13538	9639	839	3640	3471	4455	9854	6831	4461	3799	525	13809	10049	831	3606	5093	8964	6735	4450	3771	436	3904	1031	1951	1402	1822	478	4926.4	5075.1	2.11254	2.15407	2.04868	2.07714	1.92637	2.0323	1.78462	1.85643	1.91132	1.81692	1.86215	1.85831	1.81942	1.89957
487	F	113650	432748	1.22629e+06	27	3	11830	7862	622	2698	2748	2267	8948	5498	3704	1986	262	15118	5508	661	2797	2612	8538	3903	3551	2888	454	2999	821	1713	1070	1557	232	3469.8	3531.3	2.57156	2.50868	2.44912	2.4281	2.33554	2.29912	2.05286	2.22801	2.23676	2.15783	2.4143	2.21997	2.31411	2.20445
863	M	144665	414555	1.68209e+06	26	4	15644	6797	737	3301	4089	3258	12238	6617	5019	4065	562	16999	8053	816	4214	3501	11027	5151	4394	3718	519	3625	1212	1617	975	2166	379	3580.1	3874.5	2.48241	2.52874	2.06256	2.42906	2.08026	2.15782	1.72419	1.8462	2.00475	1.77282	1.71311	1.6903	1.82583	1.98512
746	M	149036	477033	1.66507e+06	30	5	14333	12528	1040	3181	3818	3684	9707	5556	5535	3730	634	15486	9593	1008	4166	3625	10105	5214	5209	4726	602	3480	1347	2029	1207	2268	331	3608.6	3913.4	2.37413	2.40611	2.15692	2.25872	2.11749	2.26793	1.85683	1.96029	2.08932	2.06772	1.87943	1.89505	1.88821	2.13669
796	F	149569	404655	1.53406e+06	30	5	16659	11350	775	3776	4549	3096	10089	5520	4382	2546	678	18048	10399	775	4319	3501	9835	6585	4850	2311	771	4200	1559	1908	989	1864	432	4367.1	4339.6	2.2973	2.38506	2.16355	2.33553	2.06307	2.20998	1.98408	1.93447	2.06966	2.05396	1.80178	1.8977	1.94444	1.91691
638	F	123995	491691	1.47541e+06	28	4	13484	7162	695	2755	3213	2854	7884	7827	3357	2646	358	14115	8308	720	3322	3609	7547	5834	3423	4029	403	2902	1202	1452	949	1656	362	4005.1	4372.9	2.77559	2.82214	2.66098	2.64434	2.49596	2.54671	2.20349	2.10929	2.24761	2.16745	2.10448	2.08747	2.1018	2.43443
992	F	127013	374987	1.67405e+06	24	4	13131	6827	969	2701	3661	2376	8676	6593	5029	3943	379	13552	8159	821	3596	2294	8985	5382	4584	4192	423	2936	899	1390	896	1781	337	3317.4	3084.4	2.22623	2.26213	1.95247	1.9855	1.93528	1.92791	1.77164	1.86282	1.81978	1.83258	1.86774	1.76176	1.85908	1.68684
469	F	137177	507512	1.634e+06	27	4	14118	7253	822	3240	4345	3326	10749	5482	4188	3954	459	15787	8685	810	3591	3210	11332	4643	4626	3979	526	3114	1066	1766	1098	1988	356	4419.8	4328.5	2.82764	2.83605	2.45362	2.47665	2.22299	2.24531	1.96356	2.03498	2.00799	2.0621	2.36349	1.98027	2.09505	2.02208
628	F	133070	488130	1.51561e+06	27	5	13635	8038	856	2576	3537	3372	9889	6489	5069	2946	499	14626	7594	896	3506	3405	10382	6495	4195	3215	521	2582	1117	1307	705	1859	321	3740.2	3815	2.46787	2.57261	2.30193	2.27704	2.12362	2.11906	1.81406	1.92451	1.97286	1.94981	1.96599	1.85898	2.03592	2.86183
970	M	130701	478479	1.67756e+06	24	4	12998	9924	846	3073	2935	3159	9207	6523	4757	3063	599	13199	8254	896	3128	3443	9440	6755	4685	2705	581	3169	750	1449	1168	1778	329	3782.9	3649.2	2.1395	2.2499	2.05066	2.09573	1.97554	2.05678	1.74521	1.90821	1.91162	1.84782	1.79209	1.80394	1.9396	1.75203
784	F	140328	403286	1.27595e+06	27	5	12205	8663	805	2457	3847	3005	10050	6785	7560	3428	480	13088	9951	948	3605	3186	9818	6152	4955	4742	480	2741	1236	1715	1018	2530	404	3549	3603.4	2.86741	2.84552	2.55404	2.69727	2.34363	2.42371	2.01305	1.97373	2.08653	1.87132	1.99005	1.7368	1.77079	2.70547
595	F	124893	464612	1.36958e+06	22	4	12050	8021	791	2637	3058	2474	9360	5890	5022	3128	414	13495	8401	848	3147	4207	7932	6108	3308	2873	502	2770	954	1408	1019	1773	359	4108.2	4142.1	2.2629	2.39523	2.14626	2.25975	2.12131	2.2428	1.91711	1.93107	2.04839	2.06757	2.47364	1.88284	1.90811	1.95594
818	F	132637	401075	1.32918e+06	30	5	12790	9256	905	2926	3300	2705	11373	6041	4070	2867	496	15133	9298	933	2453	3216	11004	5101	4802	3379	473	2554	1035	1601	925	1732	242	3299.5	3598	2.43691	2.56796	2.22268	2.16235	2.02249	2.10554	1.85164	1.89941	1.92372	1.86285	2.00264	1.73577	1.79222	2.4229
530	F	129720	469051	1.48158e+06	29	5	13993	8973	936	2470	2899	2967	9090	5721	4612	3269	446	14531	8723	1071	3282	3634	8411	5402	3629	2897	458	3007	881	1282	875	1772	279	4152.7	4572.3	2.62087	2.56599	2.36671	2.41383	2.26985	2.2413	2.00289	2.05918	2.09817	2.18294	2.24425	2.06228	2.08624	2.54413
1033	M	136479	442679	1.70428e+06	26	4	10995	9471	933	3562	3438	2389	11223	5794	5890	3718	574	12222	10187	800	3023	3319	9836	5175	5410	4634	502	3673	1254	1554	990	2336	331	3673.8	4030.2	2.26922	2.20344	2.05901	2.1312	1.98988	2.09917	1.67952	1.79693	1.94032	1.90473	1.70219	1.64049	1.64204	1.79284
799	M	123223	477927	1.32206e+06	30	5	13107	7891	615	2560	1864	3972	9476	5425	3248	2815	416	14351	7162	606	2114	3838	9358	6765	3126	2486	467	2617	1048	1522	1056	1683	373	4410.7	4765.6	2.34026	2.35637	2.2915	2.2068	2.07841	2.044	1.78877	2.03827	1.98298	1.8614	1.90295	1.94726	1.98927	1.97325
837	F	114389	387229	1.48343e+06	28	4	12032	5976	681	2927	2840	2254	9246	5156	3991	2470	379	12663	6002	794	2648	2848	9755	4091	3490	3437	442	2729	961	1480	1110	1721	343	3379.2	3467.1	2.45087	2.5132	2.34606	2.2578	2.16998	2.14802	1.99795	2.01717	1.99568	1.93419	1.89821	1.88458	1.98632	2.13352
676	F	130317	462697	1.20594e+06	26	3	12469	8325	728	2912	3480	3183	8468	5778	5565	4427	385	13390	8421	794	3482	3115	8613	5642	4912	4427	358	2992	1095	1558	792	1715	368	3674.1	3701.9	3.44134	3.59343	2.77252	2.73715	2.36842	2.50951	1.92431	1.86661	1.97265	1.93142	2.08783	1.72361	1.81471	2.20821
498	F	120414	437206	1.39759e+06	29	4	12295	8477	958	2967	2168	2718	8566	5951	3856	2275	471	13559	7292	878	1982	2772	8754	6211	3932	2652	337	3150	1092	1557	706	2168	348	3785.6	3793.2	2.51093	2.59052	2.3135	2.42505	2.30309	2.44192	2.04479	2.14877	2.33885	2.20628	2.0166	2.08616	2.04115	2.24196
613	F	147606	514609	1.65958e+06	29	5	13097	11685	815	3034	3493	3151	11303	6666	5447	3092	553	14784	9637	750	3229	4040	10700	7404	5836	2782	597	3264	1189	1844	986	2199	332	4658.1	4464.2	2.15234	2.32266	2.05156	2.20607	1.93945	2.10364	1.82617	1.84533	1.9983	2.13518	2.0432	1.78476	1.84958	1.95514
477	M	131964	488928	1.55525e+06	26	5	13943	8005	932	2982	2682	2888	8501	7051	4395	3986	508	14159	8358	904	3025	3264	8045	6731	5545	3620	570	3186	985	1620	872	2362	260	3830.8	3930.3	2.6762	2.60701	2.41172	2.36092	2.25857	2.25228	1.98775	2.08639	2.1204	2.14196	1.90516	2.04339	1.95302	2.13489
786	F	138400	441662	1.62873e+06	30	5	14370	10100	718	3808	3308	2703	10594	6052	3511	3814	519	15778	8379	723	3467	3967	9789	5718	4831	4006	524	3351	991	1357	997	1665	311	3517.4	3591.2	2.14647	2.25171	2.11217	2.13563	2.00165	2.12811	1.65782	1.80838	1.91686	1.69511	1.63213	1.65966	1.77216	1.72571
940	M	130145	420527	1.64072e+06	20	2	10122	10783	935	2461	3506	2538	7802	5299	5670	3026	486	12879	9747	958	3535	2236	8368	6025	8027	2827	571	2605	1187	1586	712	2289	328	3667.3	3778.7	2.26042	2.2551	2.03679	2.11832	1.96025	2.0143	1.75362	1.84261	1.90907	1.78069	1.69623	1.64358	1.74992	1.67871
902	M	127441	488905	2.03778e+06	23	3	12822	7949	814	2897	2946	3357	9844	5170	4148	3241	581	13873	7451	891	2950	3681	8861	4944	3888	3676	655	3305	1351	1601	1324	2286	416	4714.5	4576.2	2.39234	2.54799	2.2476	2.33203	2.03031	2.15162	1.91581	1.90948	1.99058	1.88256	1.8503	1.83283	1.84849	1.88134
679	M	141922	445447	1.41018e+06	27	5	13253	10079	946	3233	4302	2655	10315	6459	6041	3249	556	14545	9607	1199	4138	3615	8961	6615	6780	2809	540	2923	1061	1480	754	1832	321	3942.8	4424.2	2.15388	2.25851	2.10425	2.13676	1.89428	2.05387	1.83148	1.82128	1.9219	1.86514	1.66136	1.74352	1.71812	1.75984
546	F	138426	413805	1.36949e+06	29	5	12580	9304	1084	3293	3668	2659	10767	5954	5356	3589	403	13310	8725	1081	3558	3327	10660	6658	4887	4758	459	2803	1188	1699	1139	2091	296	4238.1	4057.2	2.20187	2.2984	2.01738	2.00705	1.93608	1.98731	1.86984	1.86325	1.8892	1.93011	1.79063	1.84046	1.88927	1.78203
995	M	132248	434046	1.92869e+06	28	5	12210	7507	1119	2486	2669	2299	10370	7200	6853	2557	469	13215	9165	1008	2681	3106	9523	6304	5167	3371	476	3129	1209	1831	1142	1927	344	3179	3193.6	2.01793	1.92106	1.87044	1.95405	1.76923	1.85487	1.62013	1.65209	1.80316	1.60324	1.63736	1.65256	1.57097	1.65382
669	F	110489	458172	1.41546e+06	23	5	9736	5766	707	2464	2467	3113	7786	5683	5683	3048	381	8935	5803	830	2201	3147	8367	5603	5718	3516	351	2755	830	1393	730	1226	287	3731.1	4032.2	2.07752	2.18724	2.07233	2.19528	1.91932	2.06745	1.824	1.90573	1.98674	1.88574	1.74196	1.7983	1.82038	1.86048
768	M	133953	497091	1.61941e+06	27	4	14512	8227	906	3416	2789	3031	9166	6753	4447	2428	545	15887	7841	839	2819	3846	9391	5142	4947	3038	524	3756	1295	1854	1342	2215	404	3697.3	4156.2	2.19278	2.27277	2.00392	2.14358	1.92633	1.95042	1.66456	1.81389	1.77937	1.82515	1.68423	1.68827	1.80046	2.10824
996	F	112910	342781	1.34719e+06	30	5	9942	8952	659	2472	3104	2319	8037	4916	3896	3173	409	13177	6457	648	2560	2798	7353	4650	3745	2628	542	2918	977	1774	856	1591	380	2524	2511.9	2.67316	2.61496	2.28025	2.28175	2.29402	2.18694	1.84187	1.9085	1.87932	1.89046	1.78108	1.69605	1.71729	1.67971
672	M	132550	480795	1.64264e+06	30	5	12504	9656	1025	2873	3893	2720	8820	5132	5918	3017	423	11913	10399	947	3755	2430	8815	5620	4662	4152	379	3381	1289	1394	940	2005	276	4187.2	4205.6	2.31708	2.29853	2.09421	2.17756	2.06121	1.99385	1.79059	1.92739	1.96741	1.90138	2.22095	1.94649	1.97088	1.88224
487	M	153996	536495	1.82324e+06	28	5	14106	10675	1168	2897	3469	3159	12185	7561	7005	3442	479	14385	12253	1174	3361	3384	11728	6769	7185	3222	582	3551	1114	1709	1173	2129	324	4421.1	4312.1	2.10619	2.19576	2.05191	2.07116	1.99351	2.01303	1.7945	1.85386	1.8697	1.86164	2.58805	1.74185	1.84181	2.24102
459	F	134170	443332	1.41499e+06	29	5	14249	7805	900	2704	3408	3418	9472	6125	3966	3386	449	14980	8530	946	2971	4132	8680	5871	4540	3595	483	3278	1157	2031	1145	2009	316	3746.5	3942	2.27637	2.48817	2.14233	2.24149	2.09819	2.22087	1.95556	1.93213	2.06895	1.99224	2.26677	1.89537	1.8696	2.61238
1200	F	122203	391070	1.56473e+06	24	2	10077	10492	710	2618	1518	2141	9678	5529	3612	2948	451	10607	10808	781	2717	2368	9696	4624	6348	2730	410	2950	1034	1635	718	2170	367	2705.9	2918.1	2.28934	2.31291	2.07112	2.07096	1.91588	1.90303	1.82427	1.78182	1.82255	1.77613	1.67475	1.69804	1.65795	2.25222
689	M	125035	486437	1.45946e+06	24	5	11503	8253	926	3317	2953	2930	8666	5165	3796	3342	474	14117	8694	880	2802	3818	8234	4732	4028	3197	489	3331	1157	1687	943	2045	305	4214.4	4411.3	2.43779	2.56608	2.42952	2.42304	2.23073	2.28335	1.96464	2.08449	2.08823	2.06405	2.12906	1.9659	1.91058	3.41349
579	F	131959	469621	1.36741e+06	26	5	15643	8797	873	3165	3307	2176	7764	6842	4041	3076	466	16191	8270	858	3609	3505	7584	7001	4591	3398	440	2881	1109	1244	807	1806	340	3930.6	3939.4	2.63395	2.5165	2.24452	2.24373	2.12394	2.17511	1.9062	1.98381	1.98499	1.91011	2.02226	1.77828	1.84388	1.95422
728	F	137871	473927	1.4805e+06	26	5	13311	8563	1081	3074	2400	3208	10696	6615	5334	3944	490	13451	8901	1077	2377	3770	9870	7759	5017	3450	542	3324	890	1721	960	2106	334	3790.3	3909.7	2.62363	2.8303	2.30039	2.37368	2.15944	2.23853	1.85101	1.93113	1.97553	2.01099	2.09147	1.78437	1.87015	2.09578
575	F	118211	418101	1.22429e+06	27	4	12068	7585	796	2303	3429	2543	8478	5621	4783	2960	395	11319	6545	727	3111	2436	9410	5303	5558	3536	398	2517	1145	1232	720	1351	288	3497	3527.8	2.39344	2.42797	2.24762	2.33314	2.2106	2.33204	2.13383	2.03974	2.21714	2.1576	2.22942	2.01376	2.01524	2.13397
453	M	145532	544716	1.70728e+06	30	5	15232	9693	780	3223	3803	2947	9357	7180	4535	3479	546	16995	8286	695	4242	2872	10676	7387	5606	3940	487	2922	1173	1487	1030	2341	375	4414.6	4701.8	2.26686	2.38848	2.19426	2.25993	2.07184	2.15759	1.89946	1.98315	2.16567	1.91993	2.05341	1.87763	1.93638	2.58658
702	F	122869	400523	1.70811e+06	28	5	8270	9798	761	2357	3468	2681	9810	6072	5963	2405	374	7706	10535	829	3085	2887	9724	6037	4286	3179	455	2900	1242	1681	722	2029	369	3530	3466.7	2.1468	2.26623	2.04561	2.14507	2.0232	2.11456	1.82794	1.95013	1.99324	1.81456	1.87059	1.95921	2.01083	1.98797
829	M	128435	441972	1.70423e+06	27	3	11920	7858	919	2899	3638	3048	8200	6771	5081	3709	461	13295	6520	826	3427	3967	7041	6278	6721	3550	506	2962	1081	1504	969	2278	339	3667.9	3862.3	2.05012	2.17681	1.97326	2.06372	1.71811	1.90842	1.56607	1.6921	1.87491	1.55957	1.60845	1.63044	1.74154	1.80208
683	F	113884	460813	1.46788e+06	24	5	10594	6588	765	2986	2230	3414	7774	5241	3974	3029	308	11977	7972	753	2793	4064	7649	3728	3492	2715	388	3265	1128	1087	979	1764	237	4121.3	4058.2	2.35543	2.37875	2.29514	2.32571	2.13267	2.24094	1.79746	1.98971	2.07561	1.79722	1.88788	1.86621	1.89763	1.96209
589	F	129151	473665	1.64283e+06	25	2	13401	8178	841	2791	3399	3475	9055	5918	4151	2734	535	14552	7593	614	3314	3516	8846	5654	4065	4250	523	2521	1254	1886	868	1793	333	3979.8	4428.2	2.1431	2.24179	2.13173	2.22749	2.06252	2.17927	1.88285	1.91714	2.01561	2.04061	1.96271	1.87522	1.9156	2.11001
880	F	130799	510602	1.67574e+06	26	5	10585	9829	1091	2726	2980	2815	8575	6367	5406	3434	473	11057	10511	1012	2880	3085	7423	5759	5408	3947	503	3439	992	1593	1128	2209	360	4006.3	4044.8	2.22759	2.2984	2.03977	2.03138	1.97552	1.97506	1.78978	1.90113	1.92474	1.81087	1.8382	1.72435	1.75876	2.15181
461	M	129527	517905	1.60402e+06	24	4	12565	9205	671	2759	2527	2926	7185	7698	5230	3514	369	13683	11140	806	2300	3418	6930	7207	4794	3123	366	2809	859	1451	951	1335	320	4044	4410.7	1.91176	2.02155	2.02237	2.03791	1.90561	1.93757	1.61454	1.82035	1.81936	1.67946	1.79153	1.82415	1.79627	1.84865
790	F	116471	378356	1.27603e+06	26	5	10081	8114	1080	2764	2759	2773	8500	5188	5038	2703	394	10685	7797	970	2589	3056	9173	4783	5007	3457	378	2576	951	1456	885	1481	196	3773	3992.8	2.28664	2.30996	2.11261	2.15994	2.0364	2.04403	1.78431	1.85807	1.8879	1.82002	1.77778	1.75024	1.79464	1.7373
459	F	136631	464997	1.47903e+06	30	5	13824	10976	734	2952	3188	3083	9382	5483	4092	3180	479	15652	8761	713	3238	3378	10558	6632	4507	3617	502	2796	1126	1543	736	2190	308	4201.4	4229.6	2.19467	2.24974	2.11269	2.18742	2.02421	2.09871	1.79107	1.87461	1.97712	1.7754	2.18197	1.8565	1.90756	2.29019
1014	M	109708	395565	1.69136e+06	24	5	11423	6909	668	3027	2891	2250	7406	5129	4598	2395	449	11802	6189	549	2597	2585	7158	5201	4220	2510	434	3054	975	1303	602	2098	268	3552.9	3711.4	1.89704	1.94007	1.90669	2.01857	1.78641	1.90751	1.60344	1.70775	1.7826	1.60384	1.58331	1.51116	1.61842	1.60628
497	F	125253	435561	1.1144e+06	28	5	11867	7560	877	2314	3396	2619	9464	7295	5331	2394	434	12684	10696	1154	2681	3181	7753	4951	4788	2642	538	2996	892	1490	939	1829	376	4003	3934.8	2.19971	2.28339	2.1032	2.14821	2.07345	2.07888	1.77587	1.92935	2.04258	2.05004	1.83054	1.87328	1.97478	1.9112
1044	F	103271	355096	1.26775e+06	28	4	9165	6524	674	2982	2718	2352	8076	5335	2680	2227	414	10332	6263	714	2608	2520	8088	4298	3682	1988	310	2874	1126	1324	767	1703	249	3333.8	3390.2	2.05768	2.10885	2.01888	2.05665	1.87911	1.93905	1.68279	1.78159	1.83874	1.7192	1.65509	1.6349	1.68944	1.70592
499	M	150364	490138	1.58176e+06	29	5	15508	12462	868	3484	4077	2789	9924	6600	5219	2900	426	15257	10262	757	4102	2787	10620	6928	7186	3744	404	3083	1237	1750	967	2660	342	4070.6	3904	2.32455	2.33701	2.33763	2.28341	2.11698	2.188	1.97915	2.07263	2.09058	2.00556	2.52684	2.05421	2.15736	2.55006
626	M	150394	511687	1.64952e+06	22	3	14683	11175	989	3396	3679	3452	10022	7211	5437	3028	585	14704	10023	1036	3810	4443	9749	8159	5076	3290	570	3703	1140	1735	1052	2180	403	4591.5	4849.4	2.14316	2.17172	2.12146	2.15267	2.09336	2.08276	1.88998	1.9318	1.98924	1.87285	1.80447	1.87002	1.91657	1.84016
870	M	126114	444230	1.64222e+06	28	5	11725	8155	675	2921	3870	2828	9435	5024	4791	3340	476	12753	7833	715	3601	3111	8795	4640	5197	3861	422	3401	1297	1518	871	2501	314	3488.9	3756.9	1.93176	2.12831	1.92934	1.98997	1.89194	1.90996	1.66944	1.82747	1.82215	1.60823	1.76061	1.77838	1.82496	2.04197
442	M	155070	563586	1.63943e+06	24	3	18133	7045	967	3761	3806	4198	10703	8069	5169	4128	564	18700	8281	963	4109	4386	10299	6146	4794	3984	483	4269	1144	1813	1157	2125	258	4520.3	4410.4	2.39695	2.54962	2.24661	2.29008	2.11585	2.16963	1.80043	2.02373	2.01397	1.95063	1.8008	2.03763	1.84882	2.12667
637	F	125401	434380	1.34417e+06	30	5	12672	8737	712	3964	3096	2788	7502	4021	4725	3807	490	14030	7619	649	3064	2845	8170	5603	4451	3829	577	3133	1132	1559	901	2165	376	3654.1	3889.4	2.24521	2.1714	2.12889	2.17291	1.98465	2.10812	1.89708	1.85519	2.00152	1.98489	1.86073	1.8261	1.86164	1.95613
754	M	142576	488319	1.55398e+06	28	4	17217	8483	790	3377	3067	3305	8968	6709	4043	3320	495	19781	8599	766	2927	3384	8302	5232	5312	4054	542	2945	890	1830	1087	2028	296	4311.4	4623.8	2.65534	2.65709	2.40667	2.53607	2.24897	2.41206	2.01815	2.10102	2.2184	1.95702	1.91175	1.94742	1.91573	1.98644
652	M	151208	524073	1.8351e+06	30	5	13195	11461	977	3174	3455	2856	11460	7803	6665	2947	622	15650	8777	1032	3703	3572	10348	7564	6707	2925	653	3403	1462	1660	1078	2713	448	4193.6	4439.4	2.3496	2.2606	2.13494	2.12464	2.02417	2.11976	1.8229	1.89784	1.98342	1.9481	1.8989	1.86301	1.80286	2.06516
889	F	135503	460539	1.66402e+06	29	5	13327	9326	856	3243	2396	4200	8920	6542	4715	3732	443	13253	9858	732	2256	4015	8539	5880	4780	3902	503	3298	1116	1703	1384	2160	378	3656.8	3731.9	2.09862	2.14813	1.98844	2.07684	1.93304	2.02382	1.74015	1.8113	1.89808	1.74213	1.68702	1.70502	1.73537	1.73176
963	F	119015	394621	1.44805e+06	26	3	11966	6889	513	2487	2092	2767	10906	5588	4125	2917	430	13597	6577	707	1937	2333	11281	4882	3865	3444	463	2545	890	1444	796	1557	278	2279.2	2955.1	2.04509	2.1835	2.13682	2.13507	2.01322	1.95018	1.70993	1.79947	1.82418	1.73185	1.64349	1.65129	1.74073	2.25781
513	M	132540	490256	1.47519e+06	26	4	13803	8466	1069	3338	3116	2943	8334	6213	5243	3037	533	13938	7931	1132	3256	4091	8610	6608	4574	4175	555	3325	1032	1468	721	1778	322	4138.1	4418.3	2.33604	2.34554	2.13408	2.13278	1.99862	2.10937	1.88748	1.84445	1.97548	1.68905	1.72418	1.77748	1.77472	2.11185
751	M	141368	507316	1.87804e+06	25	4	13508	9529	1192	4016	4110	3767	9300	5634	4560	3847	542	14912	8622	1069	4583	3450	10475	4581	4121	3238	489	3683	1614	1695	1165	2306	322	4042.8	4586.9	2.38467	2.44365	2.22913	2.42228	2.16236	2.24614	1.85414	1.98319	2.0816	1.96573	2.03639	1.97989	1.95149	2.28016
721	F	112819	383379	1.35066e+06	30	5	13202	6504	849	2367	3039	2387	8041	4862	3659	2719	353	12333	6062	763	2896	2606	8194	5501	4131	2699	321	2629	844	1167	931	2090	335	3188	3537.9	2.14447	2.25881	2.04996	2.1391	1.94799	2.04703	1.81384	1.80924	1.91027	1.88467	1.67753	1.67055	1.75986	1.70234
550	M	143580	537299	1.87208e+06	24	3	16032	8009	1128	3153	3299	4031	9033	6816	3731	3793	433	14957	9907	1248	3283	5316	8820	6656	3860	3877	535	2815	1148	1495	1126	2109	396	4667.1	4679.6	2.76247	2.86974	2.51753	2.64576	2.46491	2.60955	2.17134	2.31136	2.44687	2.30209	2.65318	2.50313	2.38212	2.99379
651	F	141899	451229	1.5006e+06	30	5	13849	10921	647	2800	3973	2960	9436	6325	6176	3885	380	14215	10937	676	3733	3528	8672	6846	5714	3691	384	2642	971	1329	998	1998	350	3832.7	3920.3	2.55021	2.71988	2.38418	2.50019	2.18116	2.38761	1.92868	1.95719	2.06535	2.02122	2.24684	1.88418	1.90305	2.27969
953	F	136222	431935	1.63595e+06	22	4	13482	8899	700	3072	3232	2916	10175	6216	4290	3705	476	13407	9158	728	3020	2697	11051	5586	5285	3620	456	2567	895	1678	943	2189	330	3669.3	3531.4	3.38379	3.24373	2.73027	2.92297	2.50984	2.66209	2.25057	2.16894	2.38749	2.34147	2.34497	2.01876	2.05749	2.43423
789	M	141450	468855	1.66203e+06	30	5	14517	10614	855	2789	3897	3270	9753	5285	5544	3097	644	18073	8642	755	3683	3242	10297	4303	6006	3412	681	2827	1382	1896	994	2668	353	4064.7	4142.1	2.29033	2.43375	2.209	2.26682	2.03624	2.14258	1.71584	1.7974	1.8998	1.65635	1.67118	1.69935	1.789	1.97431
651	M	125429	507533	1.76667e+06	25	2	12555	7384	924	2857	2718	2915	9988	5845	4435	2528	461	13500	7742	941	2729	3074	10732	4313	4575	2883	444	3049	1201	1773	1187	2016	246	3889.2	3854.2	2.46424	2.48602	2.25016	2.31129	2.18659	2.18526	1.94643	2.06297	2.19371	2.03178	2.10406	2.00727	2.10246	2.13955
456	F	125791	411529	1.31601e+06	25	4	13243	8798	983	2313	2925	2613	8958	6306	4468	3316	365	13488	9488	1161	2896	3481	8163	4538	4600	3486	376	2185	866	1456	996	1488	318	3437.6	3376.5	2.59747	2.54225	2.26071	2.29459	2.18763	2.23225	1.97977	2.0296	2.12569	2.20811	1.98107	2.05397	2.05472	2.08982
549	M	157133	536946	1.77953e+06	28	4	18349	8303	1005	4111	3976	4014	10101	6587	5900	4731	525	19764	10014	973	3870	3852	9991	6117	4091	4608	616	3850	1585	2008	1281	2642	332	4617.7	4444.2	2.34565	2.43697	2.1952	2.2726	2.0888	2.27542	1.98455	2.00301	2.20267	2.06057	2.02766	1.89893	2.13682	2.13671
455	F	153686	545640	1.23438e+06	27	5	18574	8800	1019	3081	4512	2928	10945	6821	6690	3711	589	19008	10592	1075	4331	4359	10357	4906	4497	3799	528	3408	946	1502	1164	1809	382	4122.4	4250.4	2.34109	2.32581	2.18605	2.22947	2.02956	2.11008	1.82268	1.91662	1.94153	1.88363	1.71041	1.76839	1.84212	1.81721
761	F	154335	497031	1.59716e+06	28	5	16991	11096	920	4114	3982	3548	12071	5888	4350	3932	675	17328	8545	1018	4398	4088	10634	6380	4805	3567	529	4266	1150	1821	1000	2397	323	4952.7	4989.2	2.35613	2.33324	2.10481	2.13812	2.05445	1.9989	1.78269	1.87939	1.91928	1.81628	1.90174	1.79388	1.86473	1.82402
516	F	112678	405069	1.14814e+06	30	5	9441	8860	1063	2492	2737	2981	8238	4441	4108	2109	372	10313	7946	931	2918	3426	8745	4687	3854	3059	365	2682	920	1321	865	1942	215	4000.1	4236.2	2.80549	2.89836	2.40573	2.59714	2.34368	2.48071	2.14541	2.11611	2.30684	2.16918	1.88157	1.94008	1.96631	2.12135
987	F	107285	382469	1.40936e+06	25	4	11956	7330	625	2421	1757	2880	7208	4316	3443	2372	425	12794	7021	753	1869	3284	6749	4731	3651	2273	462	2207	977	1518	887	1654	318	3504.9	3759.3	2.70022	2.67149	2.44305	2.54084	2.32704	2.32972	2.0022	2.09415	2.11783	1.94114	1.89869	1.93302	2.05654	1.88933
458	M	161686	523148	1.53773e+06	28	4	14800	10999	1228	3759	4473	3716	11895	6369	5903	3885	604	15866	12214	1064	4872	4327	12226	6194	4514	4700	536	3790	1294	1945	1221	2064	386	4175.6	4312.3	2.58268	2.45121	2.34546	2.3919	2.16734	2.26365	1.98942	2.0121	2.07696	1.99491	1.97061	1.94965	1.97441	2.19624
1012	M	118973	402046	1.59376e+06	23	3	12777	7906	1065	2693	2738	2801	8232	4725	4028	2796	485	14430	6295	888	2670	3639	8809	4167	4511	3194	599	3143	1130	1404	1021	1975	347	3281.9	3559	2.07062	2.012	1.82637	1.81865	1.74635	1.86476	1.67022	1.78082	1.90726	1.68474	1.69755	1.72342	1.80849	2.18646
854	M	136888	365063	1.49287e+06	26	4	12530	10134	955	2911	4040	2525	9394	5464	6132	3334	437	15327	8917	1169	3616	3054	8468	6133	6315	3727	453	3667	1052	1554	1159	1573	332	3152.5	3382.8	2.17302	2.24815	2.06069	2.10933	1.99328	1.99522	1.80137	1.90395	1.99852	1.981	1.88028	1.96207	1.95028	2.22552
704	F	121485	420723	1.38386e+06	30	5	12479	8671	781	2706	2897	2622	9375	5380	4333	2804	433	12599	8482	681	2260	2594	8952	5614	5159	2659	461	3052	1059	1326	847	1925	407	3926.9	3907.4	2.17749	2.17599	2.00533	2.03415	1.946	1.88739	1.55675	1.77233	1.78378	1.68935	1.77308	1.77486	1.85802	1.66298
869	F	116050	389847	1.30215e+06	21	3	10715	9082	883	2695	2495	2457	8197	4955	4055	2960	412	12631	6848	948	2037	2482	7825	6562	4625	2575	470	2782	953	1410	716	1683	224	3265.3	3498	2.36484	2.47035	2.23697	2.26289	2.19036	2.23815	1.92501	2.10558	2.15475	2.09053	1.89972	2.02544	2.09305	1.97595
694	M	150397	481410	1.64515e+06	29	5	14322	9571	1016	3651	4443	3336	11610	7028	5159	2955	488	16069	9582	1113	4217	3942	10713	5729	5348	4097	454	3543	1302	1923	1325	2159	398	3705.6	3797.8	2.42983	2.48874	2.35116	2.23048	2.13741	2.13946	1.89029	1.93356	2.06113	1.90745	1.84303	1.92099	1.91875	2.14385
719	F	114423	421163	1.13918e+06	28	3	9154	9427	686	3035	2113	2628	7348	6119	4136	2981	388	11485	7389	768	2002	2668	7792	6582	4403	3024	454	2952	763	1523	783	1506	358	3381.1	3772.4	2.27591	2.33117	2.3327	2.34575	2.15815	2.16311	1.91982	2.03976	2.0592	2.05774	1.81813	1.81472	1.79524	1.8856
484	M	146924	507266	1.68576e+06	24	3	15440	7978	1312	3764	2996	3800	11280	6355	5360	2902	591	15293	7600	957	3209	4859	11383	5865	4761	3727	722	4142	1320	1824	1040	2458	398	4285.6	4341.3	2.21701	2.04907	2.17652	2.14826	2.19845	2.16121	2.12638	2.18013	2.13799	2.09823	2.08455	2.15535	2.12938	2.08219
734	M	122199	442335	1.52274e+06	29	4	11978	8061	611	3197	2879	2603	8103	5076	5208	2561	422	12548	7142	512	2887	2500	8867	6885	4609	3029	400	2907	928	1355	827	1823	273	3507.2	3510.7	2.20496	2.29208	2.2508	2.26685	2.00966	2.14873	2.00419	1.96532	1.98939	2.27822	1.94073	1.91344	1.87254	1.93485
802	F	131788	413247	1.34159e+06	29	5	13507	7819	601	2643	3689	3159	9681	5942	4443	3034	468	15268	7674	679	3821	3754	9354	6537	3910	3906	508	3087	1478	1588	1188	2260	339	3182	3724.3	2.18459	2.16271	1.94971	2.03878	1.84936	1.90221	1.58264	1.71512	1.78662	1.58003	1.66958	1.57437	1.71638	2.04007
585	M	137790	486663	1.61843e+06	25	4	14402	9149	836	3140	2101	3086	12067	6115	4456	3217	535	14907	7845	1007	1994	3856	10890	6470	5982	3080	557	3227	1143	1661	1307	1945	409	3919.7	4115.1	2.27853	2.4444	2.18072	2.21809	2.08408	2.12317	1.83541	1.8546	1.93153	1.89915	1.8944	1.73544	1.81916	1.84312
666	F	130528	453798	1.42397e+06	20	3	14660	7039	1192	2678	2101	3001	10904	6130	3680	2717	462	15301	6991	932	2116	3973	10679	5845	3666	2722	445	2894	912	1851	1030	1590	299	3328.6	3641.3	2.70304	2.55294	2.26091	2.34857	2.20784	2.32297	2.08635	2.1233	2.08607	2.05422	2.09079	2.03092	2.10224	2.21392
738	M	139086	400231	1.44331e+06	28	5	14681	9177	809	3060	3001	2763	10701	6414	5221	2283	467	14448	10419	920	2939	3836	10601	4763	5480	2583	513	2864	978	1732	941	1803	322	3126.6	3172.9	2.56134	2.68714	2.39573	2.41564	2.1607	2.32255	1.93187	2.00812	2.06583	1.93375	1.82794	1.95644	1.98507	1.92823
960	F	107926	373620	1.29675e+06	26	5	9807	7524	666	2539	1979	2311	8327	5074	4913	2403	364	10443	8708	724	2181	3326	7467	4222	3355	2956	393	2546	817	1175	1016	1663	311	3260.6	2991.9	2.17326	2.07741	2.09254	2.14086	1.99212	1.98807	1.73116	1.88406	1.83123	1.79632	1.87515	1.70375	1.68615	1.89832
618	M	128573	506787	1765592	30	5	13930	8319	778	3446	3116	2486	10069	5691	3050	3161	427	14867	8821	992	2537	2958	9054	4962	4094	2788	482	3738	1064	1564	908	2148	300	4224.3	4472.9	2.25825	2.4598	2.2432	2.29243	2.07828	2.23612	2.00323	2.03511	2.1596	1.99032	2.03476	2.03601	2.11744	2.32344
977	M	106592	434101	1.64019e+06	23	0	9919	8218	723	2621	1871	2259	7453	3854	4840	2985	380	11744	5185	651	1597	2242	7289	4711	5005	3364	348	3329	889	1595	1051	1725	228	3207.9	3407.7	2.22275	2.22952	2.01638	2.06503	1.9747	1.91898	1.71927	1.75538	1.89008	1.82708	1.61298	1.59814	1.6878	1.66156
995	F	115140	386088	1.52034e+06	26	4	10419	8921	916	2568	2668	2689	9112	5263	2792	2913	515	10016	8584	1019	1246	2947	9626	4821	5374	2406	377	2882	942	1338	946	1670	232	3318.5	3301.2	2.13286	2.21254	1.87799	1.89283	1.7977	1.91012	1.67314	1.66708	1.77592	1.70757	1.6789	1.62654	1.5872	1.80009
532	F	136418	461324	1.32681e+06	27	5	12049	9090	806	3412	2961	3422	10714	6177	5035	3920	381	13885	9500	874	2836	4545	9325	5397	4895	3933	372	3700	1103	1365	722	2606	255	4106.1	4104.9	2.19723	2.3637	2.05782	2.20606	2.04022	2.13631	1.75718	1.86224	2.01837	2.08418	1.88569	1.87791	1.91209	2.07451
706	F	137095	461301	1.41822e+06	22	2	15708	8129	819	3223	2540	3594	9561	6435	5012	3187	485	15616	7885	736	2629	4292	9164	7009	3773	3611	518	3517	993	2109	1628	1812	357	3917.5	4277.5	2.30519	2.3178	2.20273	2.15309	2.0355	2.09921	1.87875	1.9058	1.96725	1.94026	1.88419	1.89794	1.88876	2.28807
644	F	167248	462529	1.51709e+06	27	5	16302	11973	1083	3862	4357	2968	13134	7718	5488	4391	464	17687	11250	713	4495	3958	12427	6584	6742	4341	406	3332	1141	1910	1073	2763	324	3904.6	3894.1	2.18752	2.11333	2.09177	2.10332	1.9584	2.01966	1.84274	1.7932	1.84958	1.95097	1.81931	1.79535	1.78679	1.74569
566	F	102233	451248	1.00123e+06	27	5	11032	6525	829	2104	2550	2582	8478	4366	2768	2390	310	12203	7504	828	2458	2977	8541	3065	2614	2579	441	2223	800	1545	833	1302	238	3275	3321.6	2.39219	2.41001	2.18918	2.1621	2.02143	2.10427	1.86413	1.85028	1.9332	1.86421	1.71027	1.78635	1.767	1.82079
527	F	133225	463541	1.43776e+06	28	4	15019	7592	683	2656	2668	2684	9048	7534	5071	3744	355	15364	8002	759	2517	3391	9348	6860	4661	3710	402	2883	1093	1582	1107	1685	334	3920.4	4084	2.16212	2.20328	2.17758	2.13757	2.03271	2.03336	1.81751	1.86167	1.9307	1.88817	1.82614	1.80979	1.87531	1.83842
663	F	140763	427115	1.32312e+06	26	3	15120	10490	674	3085	2854	2958	11198	5457	4993	3297	447	15200	9981	811	2886	3300	11624	5971	4214	3790	478	2846	966	1783	1154	1567	343	3826.3	3880.4	2.13398	2.20065	2.06902	2.07686	1.89201	2.03418	1.71837	1.74995	1.84568	1.89794	1.76913	1.78072	1.88046	1.78895
564	M	140225	474196	1.60941e+06	27	5	17557	9316	905	2415	2906	3197	10164	5298	4617	3208	623	18321	9754	926	2770	2984	10391	3756	3568	3528	579	3194	1196	2099	964	2057	301	4132.3	4300.1	2.79643	2.91745	2.56766	2.73299	2.36018	2.48157	2.06455	2.07804	2.30194	2.22723	1.99732	2.00841	2.07891	2.32404
634	M	146895	546807	1.83203e+06	21	3	15726	9940	979	3078	2507	3513	10368	7862	4247	3691	458	17463	9622	861	2847	3980	10005	6010	4557	3433	462	2854	1111	1581	994	2097	340	4653.3	5052.4	2.04321	2.19617	2.0525	2.25784	2.00561	2.26077	1.96343	1.91011	2.25523	1.82902	2.34121	1.89256	1.88205	2.21271
669	F	133291	455229	1.39982e+06	26	4	12637	8869	727	2593	3380	3194	9985	7165	4708	3883	486	14943	9374	964	3314	3555	9529	4863	3668	3541	507	3164	877	1816	932	1782	343	3783.2	3747.2	3.13076	3.10946	2.7289	2.88547	2.5629	2.63339	2.06252	2.08756	2.24454	2.24666	1.90325	1.95037	1.94229	1.99141
890	F	139538	494514	1.77656e+06	29	5	13088	7798	1155	3281	3065	2995	9779	7237	5658	3688	478	11861	9234	1092	2843	3470	10121	6787	6811	4016	493	3211	1106	1750	881	2343	380	3594.3	3804.5	2.48465	2.47419	2.32063	2.2884	2.09096	2.12311	1.74358	1.8954	1.88848	1.75175	1.96643	1.75092	1.81688	1.7617
754	M	135111	448972	1.64379e+06	23	3	13799	7224	1077	3197	4228	2781	7671	6009	7503	2654	465	13154	9262	1011	3656	3767	8610	7081	4994	2517	533	3038	1075	1874	1334	2149	338	3787.3	4009.1	2.50046	2.49425	2.35555	2.35085	2.17894	2.30068	1.96625	1.98898	1.96873	1.93704	1.90893	1.92959	2.00753	2.0827
1076	M	124380	368194	1.61744e+06	24	5	11103	9903	960	2638	2679	3022	8482	5534	4849	2575	506	12342	9433	974	2301	3174	8219	6068	5322	2796	656	3149	1229	1521	982	1750	294	3188.1	2889	2.15964	2.32328	2.02843	2.12585	1.83478	2.10373	1.635	1.76129	1.95988	1.7275	1.6533	1.69079	1.7321	1.84417
597	F	111156	440121	1.29244e+06	23	3	9948	6367	807	2827	3085	2923	7807	6187	4223	2424	393	10543	7547	1142	2806	3714	7870	5109	3216	3683	473	2462	772	1495	795	1305	249	3498.5	3620.2	2.55364	2.65679	2.52861	2.37864	2.29995	2.30587	1.96965	2.09989	2.14119	2.26607	1.88925	2.00564	2.11902	1.92621
1036	M	127570	516981	1.93677e+06	21	2	10589	7510	586	2653	4450	2348	8207	6150	6152	3303	512	13410	7728	679	4053	2664	7277	6203	7068	3108	574	3739	1261	1526	979	2229	395	3717.3	3914.6	2.27349	2.23296	1.99309	2.14734	1.92032	2.07218	1.66893	1.88894	1.93832	1.89908	1.8944	1.97319	1.94094	2.01558
971	F	133608	402741	1.46672e+06	24	4	12566	10098	627	2758	3441	3459	7814	5821	5343	3169	585	13205	8996	796	3286	3436	8422	6098	5198	4592	510	3107	1067	1880	933	2204	433	3576.6	3561.6	2.4788	2.51656	2.24058	2.24071	2.11604	2.05378	1.79636	1.88027	1.88464	1.78542	1.79386	1.75951	1.79874	2.11344
1067	M	131125	379526	1.71463e+06	21	3	12066	10397	1186	2526	2704	2627	9514	6212	4561	3496	494	12128	9369	1141	2479	2790	8991	6074	4946	3773	483	3088	1019	1590	998	2277	279	3193.8	2764.7	2.36445	2.47108	2.1284	2.28785	2.12226	2.16755	1.89297	2.00442	2.06294	2.11127	1.82852	1.81932	1.96164	1.83675
991	F	119774	378146	1.40192e+06	29	4	12184	7726	561	2220	3774	2315	10263	4919	5378	2213	413	12282	7612	559	3084	2713	9137	4225	4270	3429	439	3057	1006	1309	895	1949	387	3020.5	3300.9	2.35887	2.27955	2.13723	2.15676	2.00667	1.91142	1.65989	1.83831	1.80861	1.78455	1.69226	1.69879	1.93024	1.67529
470	M	140937	500886	1.40266e+06	26	3	13673	9877	747	2672	3645	3299	10733	5915	6797	3478	381	13622	11386	873	3313	3787	9865	5558	4715	3929	486	3542	1156	1519	972	2285	315	4142.1	4228.2	3.02918	3.04645	2.50912	2.48159	2.36635	2.32027	2.12703	2.06221	2.11185	2.17401	2.56422	1.94643	1.97242	2.51325
613	F	124288	437132	1.4021e+06	25	5	11826	9983	797	2885	2088	3669	9037	5723	3985	2556	453	12614	9142	899	2352	3443	7862	5818	4296	2428	481	3511	1035	1574	581	1673	334	3909.3	3940.5	2.40522	2.55206	2.3293	2.37516	2.16936	2.16687	1.82476	1.99364	2.02155	1.9593	1.85548	1.83765	1.82249	1.8641
924	F	106580	411118	1.39952e+06	26	2	11090	8527	783	2861	2751	2623	6609	3687	3278	2879	461	11286	7738	824	2661	2291	7270	3410	4157	3200	474	2576	994	1459	994	1386	368	3541.1	3654.1	2.09606	2.06802	2.00422	2.00861	1.89356	1.9382	1.7367	1.82433	1.86116	1.88949	1.76712	1.79389	1.85564	1.76144
680	F	130146	443598	1.38127e+06	30	5	12809	8351	715	2802	3284	2888	9313	5518	4549	3385	372	14030	8810	738	3221	3331	9533	5804	3843	3697	445	2664	1068	1352	849	2217	315	4185.3	4356.5	2.81481	2.82737	2.75199	2.62408	2.55223	2.52292	2.43303	2.37039	2.28915	2.34401	2.20722	2.17596	2.22053	2.05542
551	M	161351	518984	1.82742e+06	30	5	18389	10136	1147	3692	3689	2866	13042	6838	5940	2958	605	18293	11235	982	3669	3433	13576	5696	5176	3841	694	2869	1284	1664	1320	2105	482	4592.2	4463.6	2.20591	2.25361	2.07627	2.28458	1.87661	2.05426	1.83621	1.72445	1.90278	1.86533	1.65583	1.67648	1.79291	1.89698
869	F	135231	410116	1.53237e+06	30	5	12547	8675	571	2942	2585	3172	10478	6611	6625	3467	440	15293	7694	722	2506	2630	9666	5303	7051	3236	421	2807	1196	1804	843	2097	274	3688.9	3845.5	2.25445	2.34692	2.04735	2.16588	1.87199	1.96232	1.64422	1.75977	1.82377	1.73252	1.67144	1.70549	1.72498	1.67841
710	M	148579	575365	1.86786e+06	27	4	13134	10331	1202	3848	2900	4066	12250	6120	4751	2888	600	16368	9526	1144	2377	4815	10871	5450	5915	3612	628	3529	1101	1922	1111	2018	306	4244.2	4285	2.61226	2.58311	2.28979	2.33518	2.14132	2.13497	1.82741	2.01979	2.04475	1.90756	1.87786	1.92635	2.04421	2.40023
520	M	147446	585475	1.6857e+06	24	3	13675	10525	1179	3277	3876	4359	9707	5848	5825	2767	567	14141	9208	1123	3237	3967	10044	7841	5561	2928	686	3828	1324	1717	1079	2310	360	4590.3	4695.1	2.62559	2.75752	2.42227	2.51775	2.2606	2.42654	2.23372	2.04888	2.29056	2.27838	1.97531	2.15371	2.10658	2.17355
583	F	140487	515482	1.72676e+06	29	5	12452	9699	827	2712	2371	2661	10489	6405	6467	4036	481	13130	9362	778	2227	2562	9948	6995	6313	4010	480	2996	1134	1822	1082	2502	374	3746.1	4213	3.00713	3.26584	2.62604	2.87275	2.27456	2.41085	2.03185	2.01455	2.09714	2.09426	1.92112	1.94658	1.93528	2.00479
645	F	113401	422033	1.09921e+06	28	4	12585	7956	584	3019	3136	2261	7653	4931	3610	2842	309	13222	6873	686	3004	3183	7031	5087	4318	3034	186	2554	903	1226	540	1479	323	3517.5	3589.5	3.36467	3.61951	2.55511	2.60435	2.23237	2.35445	1.93903	1.98766	2.00032	2.04941	1.95745	1.8632	1.93383	1.86243
701	M	142497	464730	1.5608e+06	28	4	15092	8465	949	3475	2587	2848	11199	6740	4522	3390	656	15910	9075	1040	2751	3353	10168	7263	4262	3764	661	3424	1155	1441	862	2311	319	4092.5	4262.2	2.44142	2.52697	2.23768	2.24415	2.11514	2.15058	1.84751	1.91693	1.93791	1.93135	1.83567	1.83902	1.98777	1.86099
510	F	148078	539026	1.57808e+06	27	5	16362	6938	824	2788	2764	3361	11878	8428	4872	4218	381	17693	9611	838	3315	3130	11922	6266	4582	3829	429	3348	957	1709	1017	1717	342	3989	4171.5	2.70993	2.71579	2.54546	2.55925	2.32812	2.2921	2.00736	2.14233	2.13154	1.96927	2.82399	2.00909	2.12013	2.51998
735	F	104312	419770	1.31513e+06	25	5	8227	8474	812	2659	2709	3695	7459	3948	3066	2954	405	10242	5551	837	2389	3361	8182	5068	4425	1643	410	2531	900	1413	1038	1640	390	3136	3396.5	2.45361	2.55323	2.3204	2.43483	2.15656	2.32095	1.95168	1.96099	2.13826	2.06958	1.7797	1.81797	1.85674	1.89938
694	M	148386	458610	1.72439e+06	25	4	16088	9413	930	3257	2767	2834	13749	6101	4802	3529	536	17303	8714	961	3220	2894	12866	5680	5227	3488	535	3327	1014	1766	1058	2004	323	3469.6	4189.8	2.57406	2.67972	2.47083	2.49045	2.30583	2.46736	2.1793	2.24652	2.34141	2.45122	2.07045	2.15189	2.21903	2.26839
760	M	136660	537825	1.94113e+06	22	3	12862	11280	1060	2441	3997	2803	10870	5619	3875	3039	503	13692	11471	1022	3616	3057	10162	5328	3557	2687	602	3005	1015	1601	946	2093	279	3779.8	3806.7	2.60113	2.67569	2.39558	2.36149	2.14497	2.2246	1.82368	1.9405	2.05728	1.97927	1.80053	1.87534	2.07283	2.00786
562	F	137629	545282	1.54716e+06	30	5	14837	9692	821	3429	3244	3023	9823	6722	4445	3414	470	13061	10225	927	3337	3097	10150	5381	4026	3140	555	3623	1000	1586	972	2429	289	4823.7	4844.1	2.38077	2.35833	2.09279	2.16851	2.09419	2.09852	1.83594	1.92232	1.95026	1.99879	2.93497	2.04502	1.96138	2.26021
973	F	137566	450102	1.61214e+06	24	4	12946	8819	1091	3163	3951	3295	11614	5850	4242	3565	617	13552	9619	947	3214	2974	11499	5746	3577	3740	612	3183	1129	1535	1275	2002	391	4045.2	3725.2	2.89143	3.05353	2.44664	2.52497	2.44128	2.37755	2.1533	2.06182	2.13933	2.08255	2.24429	1.9441	2.07833	2.46537
503	F	118684	490904	1.26036e+06	30	5	11538	7212	748	2895	3440	2967	8247	5221	4447	2875	417	12651	5994	808	3512	3840	7386	5670	3943	3739	385	3357	1097	1411	839	1875	341	3965.2	3895.7	2.49205	2.57583	2.43257	2.53014	2.26793	2.40314	2.03757	2.13859	2.22459	2.13476	2.51568	2.11088	2.13745	2.22963
450	F	138135	417043	1.3151e+06	28	4	14010	8983	684	2827	2610	2986	9195	5617	6087	4508	500	15961	9110	696	2693	3067	9008	6991	4886	4722	545	3400	1062	1832	958	2575	263	3414.6	3491.8	2.32626	2.27477	2.16769	2.26274	2.00502	2.05357	1.85708	1.82612	1.90994	1.92023	1.81968	1.79828	1.82358	2.0445
671	F	142988	448275	1.35637e+06	29	5	14805	8251	835	3148	3710	3217	11481	6962	3801	3748	408	14890	8520	884	3643	3821	11241	6322	4573	3903	516	3723	1100	1814	1093	1904	275	3897.6	4110.9	2.22355	2.33471	2.17928	2.19895	2.05949	2.07052	1.85032	1.90273	1.97685	1.93125	1.90514	1.97046	1.94769	1.99512
1029	M	130860	397102	1.69359e+06	21	1	14260	8895	833	2487	2920	2311	8764	5570	5697	2965	447	13615	9500	967	2639	2486	8293	7032	4541	3140	450	3145	875	1592	932	2036	271	3772.2	3407.5	2.07315	2.22693	1.86637	1.92206	1.74253	1.82012	1.51534	1.63346	1.69545	1.63321	1.58463	1.56921	1.65535	1.65622
499	F	121730	484205	1.40749e+06	27	4	11616	9603	606	2583	3293	2535	8067	5445	5186	2306	345	12129	11293	575	3440	2653	8272	4928	3706	2826	344	3085	917	1512	719	1790	310	4243.8	3794.6	2.6698	2.48187	2.5021	2.54689	2.29079	2.36365	2.14783	2.18588	2.25881	2.19718	2.1031	2.08584	2.11474	2.16522
490	F	120451	466862	1.32125e+06	26	5	9331	9512	766	3570	2463	3903	7212	4810	4112	3477	422	12289	7300	784	2197	3569	7379	5790	4103	3463	464	3845	1085	1484	1198	2018	329	3688.7	4028.9	2.80641	2.9502	2.62319	2.64302	2.39694	2.45176	2.12904	2.1488	2.23294	2.10528	2.02125	2.16548	2.16013	2.01419
497	M	152656	516857	1.69766e+06	27	5	13538	12788	1114	3477	4206	3664	9570	7200	5767	2979	478	17612	9240	1257	4286	3784	9846	7646	5475	3319	469	3446	1180	1751	1054	2142	389	4003.9	4041.3	2.48704	2.54966	2.23327	2.2582	2.08867	2.14909	1.97943	2.01273	2.07384	2.01087	2.06132	2.03731	2.06334	2.67214
758	F	137040	412052	1.52897e+06	28	3	10758	9458	612	2586	3481	3862	10471	7537	4856	3567	475	11158	10425	807	3236	3651	10862	7757	5700	3603	457	2767	1153	1484	754	2038	312	3592.6	3885.1	2.16924	2.25583	2.12266	2.24283	2.00314	2.04758	1.67607	1.79598	1.8752	1.81721	1.6858	1.71352	1.79972	1.80808
932	M	130089	449732	1.55524e+06	29	4	12837	7870	698	2798	3396	2670	11065	5938	3927	3203	476	14171	8809	868	3457	3257	10906	4705	4389	3124	462	2412	1038	1338	926	2093	394	3823.7	3890.4	2.66729	2.70637	2.2366	2.2759	2.00904	2.08021	1.77257	1.86316	1.88591	1.81116	1.86713	1.87417	1.87082	1.93975
803	M	149172	465854	1.77055e+06	29	5	14431	9377	1059	3676	4315	3364	9482	6423	6132	3698	481	16067	9593	937	4604	3522	9122	5813	6353	3325	435	3773	1256	1781	1404	2491	355	4277.8	4583.7	3.42972	3.49416	2.59263	2.66273	2.32308	2.40814	1.91115	2.00365	2.05545	1.95259	2.2055	1.82075	1.94102	2.35383
912	F	109740	368266	1.31377e+06	23	3	10913	7444	651	2767	2950	2884	6937	5007	4161	2497	393	10353	7129	644	2643	3141	6520	3949	5351	3388	428	2946	965	1276	1128	1735	314	3468.9	3680.5	2.3935	2.43764	2.28087	2.33116	2.19048	2.2192	1.97607	2.08332	2.05789	2.00221	1.98388	2.04058	1.97621	1.9728
1008	F	107924	377077	1.35591e+06	20	2	10627	7855	691	2220	2654	1735	8418	5096	4257	2505	414	10832	7857	721	2581	2091	7997	4870	3790	2347	396	2812	768	908	815	1654	287	3019.8	3211.3	2.37658	2.42574	2.10599	2.11629	1.97491	1.96247	1.76541	1.88767	1.96371	1.91414	1.75555	1.75841	1.87541	1.77267
572	M	141676	501963	1.55029e+06	22	4	17218	9144	1007	3619	2940	3151	9217	5976	3987	3531	561	17528	8179	937	3999	3770	9370	5224	4766	2868	516	3706	1238	1466	1106	2269	324	4307.8	4293.9	2.70989	2.74691	2.41574	2.51087	2.23328	2.3876	1.9194	2.06163	2.25414	2.04936	1.86616	1.99321	2.106	2.56422
622	M	145517	509461	1.75071e+06	29	5	15552	9875	1061	2958	3678	2793	10127	8444	4156	3527	522	16022	8708	959	2756	3170	10023	6885	6449	3815	520	2951	1334	1661	1023	2433	302	4303.7	4269.8	2.36754	2.39151	2.04855	2.14613	1.99978	2.15404	1.77167	1.91068	2.04294	1.93845	1.7721	1.85176	1.92122	1.96242
818	M	121725	435253	1.59725e+06	23	2	13997	6733	607	3103	2999	2586	7371	6914	4210	2994	375	14152	6530	624	2777	3025	6912	5134	5714	2685	261	3227	1111	1662	1067	1689	315	3773.5	4083.6	2.20918	2.52626	2.2832	2.38304	2.17643	2.30745	1.93497	2.12106	2.1986	2.02904	2.09847	2.03409	2.21851	2.06964
813	F	128967	428277	1.45391e+06	30	5	12226	9394	945	3528	3472	2950	9367	5308	4297	3066	464	11403	8637	833	3123	3922	9932	5976	4761	2821	493	2817	1101	1472	1018	1946	325	3670.1	4047.1	2.47598	2.5621	2.17738	2.35474	2.01524	2.1847	1.92051	1.89427	1.99445	1.9085	1.85286	1.8129	1.80099	1.93924
829	F	129193	435493	1.55145e+06	22	3	13777	7467	883	2428	2052	2788	9864	6407	5509	2968	515	13713	9337	846	2182	3614	9343	4393	4783	2999	529	2875	1061	1797	1105	1713	288	3498.7	3497.9	3.00116	3.0593	2.67888	2.67569	2.39976	2.41156	2.15045	2.11779	2.15381	2.18575	1.96433	2.00859	2.10243	2.04395
815	F	141055	443632	1.47474e+06	27	5	12532	9951	1094	3279	3729	3162	8795	7881	5865	3543	566	13113	10401	1008	3038	3333	8086	8554	6301	3597	512	3030	1280	1770	1079	2454	394	3714.4	3700.3	2.15844	2.20427	2.04083	2.08872	1.91926	1.9542	1.70801	1.81551	1.85921	1.87125	1.73327	1.73951	1.74885	1.87252
827	F	104565	359113	1.29915e+06	26	3	11611	5796	656	2633	1954	2075	7661	4892	4203	2417	416	11265	5821	719	1810	3215	7359	4984	3710	2550	433	2842	895	1478	1022	1833	237	3377.8	3345.1	1.95656	2.04589	1.91047	1.91775	1.76485	1.79283	1.52126	1.67221	1.742	1.46178	1.55384	1.55791	1.67659	1.56671
904	M	137104	502620	1.64121e+06	28	5	14857	8244	999	2238	3595	2394	11172	6652	5313	2218	464	14555	8668	849	3308	2717	11652	6146	5539	2954	380	2416	1080	1263	858	1869	257	3735.1	4135.6	2.29106	2.31926	2.08335	2.18744	2.02345	2.08156	1.87949	1.80136	1.84871	1.81838	1.67765	1.66671	1.76936	1.69403
776	F	135055	437067	1.72621e+06	28	5	13536	8346	1006	3136	2793	3136	10057	6183	4952	2906	422	14372	9440	1049	2709	4491	9260	5434	4218	3830	556	3237	1295	2075	1236	1660	361	3479.4	3566.2	2.18129	2.15398	2.07182	2.04462	2.01851	2.02367	1.85506	1.9448	1.90575	1.92095	2.01619	1.82325	1.79491	1.91632
678	F	132720	461146	1.42759e+06	22	2	12857	6540	785	2945	2894	4349	9964	7086	3654	3697	423	14272	7319	844	3069	3956	11881	6922	2685	3251	492	3048	1101	1579	1255	1530	346	3818.5	3859	2.62718	2.70022	2.5169	2.55539	2.31892	2.37018	1.89295	2.03193	2.10969	1.86399	1.99239	1.86913	1.92616	2.05292
627	M	143450	502372	1.70045e+06	21	3	14491	8714	1087	3167	2726	3205	9589	6788	6240	3683	529	15950	10503	1063	2735	3217	9176	6736	4811	3437	581	3755	1071	1443	1173	2108	337	3765.9	3650.8	2.25501	2.20858	2.18185	2.30567	2.0545	2.20417	1.99137	2.04051	2.14672	2.01163	1.86691	1.9902	2.03023	1.99185
787	M	160801	557141	2.00753e+06	30	5	16041	10357	1135	3151	4240	2942	12813	7796	7281	2582	518	17542	12838	979	4013	3480	12012	6352	5169	2423	664	3694	1204	2083	1083	2380	430	3819	4783.4	2.43411	2.50219	2.31419	2.42892	2.22561	2.35755	2.05539	2.17618	2.25311	2.20005	2.06802	2.09387	2.15066	2.15136
522	M	133650	477025	1.53516e+06	27	5	16394	6326	965	2926	2373	3447	10143	5353	4996	2659	371	18221	6369	1108	2387	3720	10181	5203	5740	2643	439	2801	989	1346	1134	1947	379	3825.8	4077.7	2.52651	2.5528	2.31184	2.35688	2.18212	2.35415	1.96494	2.00462	2.16583	2.16932	2.01145	1.96008	2.06237	2.2979
1002	M	134311	407906	1.70953e+06	23	3	13440	9493	982	3151	2662	2741	9793	5437	5243	3047	504	15873	9157	962	2689	3367	9285	4485	4192	3080	492	3380	1021	1529	979	2358	377	3806.4	3268.7	2.24978	2.33033	2.04746	2.12095	1.99242	2.13434	1.83	1.99506	1.9582	1.86928	1.92578	1.89622	1.87285	1.82665
700	M	147400	482021	1.70451e+06	24	2	13319	13195	698	3091	3970	3342	10046	5990	4682	3444	339	16844	9150	772	3729	2917	9651	6589	5090	4064	371	3445	1225	2232	1204	2405	380	4085.9	4357.9	2.23894	2.35563	2.28267	2.32205	2.03721	2.13721	1.85998	1.92119	2.06108	1.98736	1.88319	1.9181	1.86895	2.1016
630	F	132697	471232	1.42375e+06	29	4	14989	8753	701	3669	3336	3263	9725	5237	4211	2820	440	15117	6646	608	3559	3506	10007	6256	4463	3443	462	2787	1059	1779	870	1877	356	3705.9	3708.5	2.46219	2.38028	2.23522	2.27723	2.1636	2.23782	1.89631	1.9683	2.08121	1.97158	2.13736	1.95399	1.99876	1.9124
809	M	153377	475772	1.71701e+06	28	4	16468	9604	1000	3859	3469	3159	11368	7159	6226	3156	584	16705	9974	894	2822	3741	9820	5889	6762	3238	552	3851	1026	2258	1140	2565	249	3988.6	3870.3	2.18084	2.10186	1.96191	1.94802	1.78937	1.85181	1.65158	1.71962	1.74579	1.77067	1.61802	1.71797	1.71056	1.68304
985	F	123303	421568	1.47663e+06	23	2	13026	7545	918	2817	3064	2540	9282	5354	5566	2402	556	12355	8143	748	2974	2426	8635	5050	5809	2519	583	3235	1143	1450	805	2049	372	3905.6	4072.2	2.69016	2.63081	2.30722	2.33345	2.12688	2.16033	1.8118	1.93299	1.87734	1.82022	1.71745	1.86109	1.84033	1.71782
948	F	120395	383263	1.40585e+06	27	5	12263	7190	712	3479	1834	2879	8512	5148	4257	3040	534	14166	7586	684	2004	2658	9008	5619	3207	3479	574	3521	1023	1658	895	2430	335	3299.3	3318.3	2.44101	2.49053	2.25644	2.40509	2.16977	2.18396	1.82194	1.98305	2.05718	1.96504	1.79625	1.78323	1.96125	2.58159
785	M	139570	461269	1.57027e+06	29	4	12978	9519	1173	3113	2853	2952	10801	5995	5067	3551	607	13305	9727	839	2805	3996	9975	6267	4673	3678	561	3670	1139	1497	1228	2193	304	4049.6	4206.1	2.52671	2.50832	2.23094	2.30476	2.2691	2.34815	2.16298	2.05096	2.18127	2.20697	1.91645	1.9694	2.06226	2.16081
658	M	151749	467226	1.56046e+06	21	2	13738	11310	1039	3466	4274	3630	11005	6908	4492	3002	627	15046	9518	1078	4688	3246	12744	6435	5338	4151	612	3424	1413	2298	1271	2512	413	3955.3	3985.3	2.61718	2.63455	2.32835	2.46328	2.16971	2.22894	1.97902	1.92812	2.08296	2.05859	1.97158	1.88085	1.90453	2.06479
445	F	129628	501220	1.51885e+06	29	5	11675	8246	758	2758	2902	3027	10486	6285	5072	3034	477	14516	8270	821	2717	3640	9006	5510	5171	3515	545	2664	1073	1320	865	2089	364	3700.5	3727	2.18825	2.22966	2.06109	2.07795	1.94961	2.04579	1.68342	1.83251	1.91484	1.83351	1.68308	1.76456	1.81891	1.98843
769	F	136758	450568	1.53742e+06	26	5	11524	8909	1039	2943	3105	2937	9825	7402	6398	2793	506	13478	9269	969	3111	3394	9505	7088	5931	2440	585	3069	1143	1857	962	1975	287	3649.2	4034.5	2.71987	2.75428	2.27906	2.30683	2.13265	2.22651	1.74794	1.84582	1.93355	1.88253	1.75377	1.71765	1.7662	2.08664
1067	F	101545	365770	1.47506e+06	26	3	11199	7416	625	2167	2382	1639	6525	4455	3961	2046	389	10790	7389	658	2156	2095	6587	5226	3795	2673	387	2164	1111	1310	1011	1727	204	3057.9	2678.7	2.11232	2.22858	2.00796	2.21544	1.90771	2.04327	1.74394	1.7417	2.0204	1.76801	2.20815	1.71079	1.71715	1.91842
441	M	139160	531360	1.63059e+06	30	5	13927	10326	1049	3335	2916	2798	10428	5803	5731	3214	484	14287	9549	995	2964	3178	10036	6359	5629	3545	474	3052	969	1680	1098	1889	453	4495.9	4629.5	2.75377	2.69864	2.31147	2.33552	2.0941	2.15184	1.93399	1.97678	1.95726	1.84134	1.85584	1.79205	1.8113	2.22639
805	M	124180	504000	1.50548e+06	23	3	10413	8039	918	2704	3044	3421	8231	5679	4144	3637	377	11022	8198	872	2852	3914	7793	6560	4066	3717	478	3192	1025	1249	1029	1814	312	4065.6	4127.6	2.35677	2.42568	2.21807	2.34314	2.17058	2.27733	1.91813	2.01215	2.07518	1.93385	1.84419	1.89146	1.86595	1.96058
640	M	160211	586822	1.96135e+06	25	4	14407	11712	892	4094	3659	3271	11541	9206	4630	3921	679	17692	10682	917	3247	3560	11738	8581	6905	3541	658	3721	1090	1698	1121	2081	309	4526.5	4432	2.37019	2.52562	2.12704	2.1894	2.0071	2.12497	1.79658	1.87136	2.00464	1.97925	2.18828	1.85586	1.86353	2.40692
1200	F	127064	406152	1.49971e+06	26	3	12356	7538	930	2975	2453	2956	8285	7063	5119	2839	462	12768	8854	860	3015	2391	8876	6205	4582	3293	551	3149	1035	1490	712	1950	296	3789.7	4130.4	2.53139	2.57659	2.28318	2.25102	2.2217	2.195	2.07487	2.09687	2.00973	1.91018	2.07224	1.917	1.90003	1.90583
432	M	127984	530925	1.6842e+06	28	4	13834	8553	859	2877	2846	3629	10607	4841	3562	3021	480	14106	7565	921	2770	3312	9721	4483	3695	3392	514	4340	1257	1530	1103	2177	415	3783.9	3787.3	2.28809	2.30646	2.05575	2.12071	2.00596	2.05546	1.79455	1.83747	2.01248	1.81106	1.92162	1.86276	1.88814	1.90923
704	F	124310	432800	1.47202e+06	27	5	15187	7729	656	2673	2513	2427	8048	5649	4283	3161	471	15421	6701	749	2459	2832	8224	7162	3786	3294	503	2546	932	1360	885	1891	322	4174	4468.8	2.25255	2.21377	2.23298	2.21658	2.09599	2.04619	1.74635	1.92079	1.96554	1.84719	1.87538	1.79106	2.02762	1.87597
518	F	132480	457618	1.38805e+06	24	4	14578	10463	1030	3108	2353	3432	11020	4563	2940	3420	364	14274	6448	1193	2494	4376	10680	6671	4048	3500	421	2830	1160	1420	1118	1619	301	4789.9	4667.4	2.61115	2.79185	2.32688	2.39385	2.10872	2.24394	1.90726	1.96496	2.11998	2.09425	1.82323	1.95409	2.09264	2.01652
858	F	112246	367617	1.32755e+06	25	3	9936	9213	709	2785	1955	2347	8865	5145	3816	2363	453	10009	8894	572	1809	2687	8488	4742	3706	2514	456	2881	841	1450	809	1899	297	3279.1	3639.1	2.11944	1.97917	2.03078	2.01804	1.94234	1.98311	1.84869	1.91087	1.8873	1.96415	1.80259	1.89418	1.88495	1.84989
529	F	140479	472951	1.59554e+06	27	4	15281	9266	828	2647	2940	2860	10576	6469	4790	2690	385	17516	10555	951	2871	3457	8511	5985	5283	2488	403	2959	1165	1719	1213	2082	306	3995.3	4068.9	2.51362	2.57341	2.21515	2.2969	2.07237	2.254	1.99262	2.00948	2.15514	2.09504	1.92216	1.9332	1.9348	2.50822
775	M	170274	605190	1.91793e+06	25	5	16806	11368	1361	3459	4100	3073	13165	8397	6441	4306	586	16789	12457	1319	3438	3431	13329	7400	5936	4857	623	3685	1378	2112	1164	2362	358	4745.6	4987.1	2.54067	2.65639	2.09759	2.13912	1.98273	2.06158	1.66585	1.76552	1.85909	1.78896	1.7604	1.71803	1.81597	1.85727
599	M	143039	529139	1.61885e+06	25	4	15391	10216	951	2975	3376	2916	9473	7127	5153	3602	391	15160	8802	820	3419	2654	10596	7682	5491	3828	418	2636	1188	1609	966	2210	356	4785.4	5040.6	2.41204	2.51552	2.21433	2.23941	2.1063	2.20503	1.92087	1.98496	2.05931	1.98995	1.8926	1.96796	2.0735	1.98389
792	M	121102	486209	1.44317e+06	26	5	11282	6323	790	3295	3575	3017	8668	5717	5718	2387	528	11562	8189	753	3240	2272	8543	5446	5464	2284	527	3356	894	1557	752	2143	308	3799.8	4132.2	2.3354	2.4845	2.20712	2.23249	2.04512	2.24253	1.81756	1.94873	2.04562	1.8134	1.80876	1.80251	1.88708	1.9485
532	M	139368	517263	1.60116e+06	25	5	16482	7581	916	2617	3543	3641	9105	6920	4161	4508	476	17249	7583	823	3531	4246	8183	7055	3532	3723	506	3487	1160	1731	791	2264	169	3754	4004.4	2.69445	2.83318	2.32633	2.48436	2.21382	2.42011	2.06625	2.02768	2.20208	1.96162	2.35021	1.97957	1.99064	2.03985
790	M	137489	470586	1.78166e+06	26	4	13737	7101	1004	3080	3345	2793	10661	6554	6842	3142	486	14112	10130	921	3204	3113	10288	5128	4727	3144	469	3511	1201	1800	894	2061	323	3806.5	4001.7	2.24293	2.24605	2.06253	2.03116	1.8938	1.95765	1.67755	1.86642	1.91941	1.82237	1.82584	1.83857	1.88052	1.83205
531	F	114156	396475	1.26901e+06	26	4	10547	8608	699	2552	3109	2699	8640	4985	4616	2002	344	11016	7419	744	2782	3018	7892	6587	4139	2207	344	2943	668	1571	810	1229	237	3660.6	3845	2.39416	2.46082	2.20924	2.31348	2.21435	2.19371	1.94952	2.09963	2.08875	2.1069	2.03066	2.08079	2.1104	1.99802
725	M	153945	476984	1.52158e+06	30	5	13838	10450	1023	3782	3242	2989	11243	7365	6809	3908	699	16414	12016	1022	3421	4471	9687	6261	5997	3798	654	3253	1271	1757	884	2374	434	4590.3	4701.8	2.52748	2.59645	2.40156	2.36944	2.14528	2.25383	1.86523	1.99301	2.03302	2.03088	1.92261	1.90227	1.97036	1.89437
511	M	137696	544720	1.81224e+06	26	4	13454	10807	929	3139	2737	2463	8998	6324	6026	3638	456	15008	10894	599	3150	3050	8058	6068	4931	3166	462	3772	1110	1529	984	2262	272	4087.8	4485.1	2.67892	2.76107	2.38163	2.51128	2.15929	2.29926	1.80759	2.04469	2.1357	1.90473	1.85533	1.92124	1.98755	2.14775
487	F	142500	460103	1.415e+06	25	5	14899	9351	728	2572	3388	2700	11146	5138	5558	3309	454	16713	8822	736	3341	3395	10701	6446	4751	3378	395	2832	1029	1736	1077	2011	395	3838.9	4270.4	2.94514	2.96798	2.79774	2.78996	2.46156	2.60756	2.05865	2.15832	2.26116	2.08534	2.10091	2.04749	2.20113	2.32404
832	F	128061	431448	1.40066e+06	28	5	12247	7065	663	2954	2868	2714	10443	6456	5505	3578	407	12557	9831	690	2999	2831	10045	4812	4222	3439	416	2998	904	1500	1058	2344	328	3847.2	3892.2	2.38849	2.4497	2.09144	2.1757	1.89965	2.02397	1.73337	1.72619	1.8434	1.91508	1.93599	1.72451	1.75404	1.8562
559	M	125170	451833	1.61287e+06	27	5	14866	5925	961	3994	4035	3749	8113	5905	4700	2191	512	14906	5687	772	3816	4296	7989	4573	2628	2911	493	3892	1122	1554	884	1764	324	3960.7	4320.8	2.94973	2.92207	2.62332	2.69654	2.47831	2.62274	2.09624	2.23989	2.31276	2.1162	2.0982	2.39914	2.1793	2.12936
834	F	131720	459930	1.47731e+06	24	3	12728	8159	858	3961	3482	2022	9459	6496	4948	2715	414	13785	9328	816	3316	2520	10129	6383	4106	2944	463	2802	1421	1431	928	2404	338	3903.1	3880	2.31982	2.40501	2.13877	2.25773	1.96353	2.18097	1.92491	1.90674	2.07808	1.94196	1.74436	1.76618	1.85777	2.63618
436	M	152088	499972	1.561e+06	26	4	15059	9327	1021	3971	3163	3472	11044	7070	5449	3570	524	17626	11055	1102	2888	4791	9579	5444	5853	4061	581	4008	1180	1770	1211	2150	329	4158.5	4348.8	2.78585	2.70202	2.51162	2.45018	2.2622	2.23886	2.01916	2.05628	2.07713	2.12166	2.26391	2.00005	1.97017	3.09052
627	M	113092	445026	1.34e+06	23	2	11741	7568	731	2484	2294	2396	7836	5047	5929	2506	317	11275	8493	801	2513	3463	6812	5562	4316	3425	343	2449	861	1088	900	1639	233	4188.8	4344.5	2.37198	2.48909	2.2929	2.30789	2.15399	2.20429	1.93868	1.99975	2.06212	1.85631	3.28887	1.93571	2.01107	2.159
462	M	135704	575867	1.56139e+06	28	5	15125	10288	913	2444	3232	2686	7779	6888	4809	3475	433	15728	10166	912	3016	3141	8083	6625	5185	2717	509	2908	977	1879	1469	1939	278	4253.5	4634.7	2.28059	2.32201	2.08211	2.18343	2.03367	2.16289	1.95127	1.99163	2.15834	2.00645	1.87339	1.9863	1.97592	2.01751
867	F	123662	418668	1.66075e+06	30	5	13290	8750	803	2526	2941	2770	10606	4654	3562	2859	523	13767	7451	931	2710	2930	10338	4650	4178	3279	490	2531	1137	1535	634	1945	279	3614.4	3750.7	2.29159	2.29841	2.14399	2.01833	2.01152	1.90542	1.71075	1.89931	1.69483	1.79989	1.79955	1.79065	1.93703	1.62817
438	F	113252	459142	1.27549e+06	29	5	11680	7208	672	2773	3281	2621	7631	4677	5050	2688	294	11715	7640	756	3590	3146	7498	3989	4106	2706	395	2819	909	1388	914	1985	298	3506.4	3689.6	2.77221	2.75923	2.43985	2.52605	2.1844	2.29581	2.12397	1.96449	2.0154	2.05108	1.9821	1.89431	1.89331	2.28986
644	F	141349	479760	1.52938e+06	28	5	13085	10949	1056	2540	3809	3434	8826	8398	5667	2204	420	14010	10581	1113	3717	3280	8788	9746	3902	2372	455	3014	1170	1505	937	1588	332	3761.4	3963.4	2.18204	2.22761	2.03673	2.12935	1.98597	2.08433	1.77589	1.84912	1.97292	1.8511	1.68138	1.82739	1.77394	2.20075
638	M	139605	546659	1.60419e+06	27	5	12809	10051	655	3462	2288	2940	10322	7515	5797	2546	463	14835	9262	747	2574	3772	9680	6124	6101	3739	447	3254	1012	1581	874	2119	311	4291.3	4324.5	2.84663	2.72077	2.54839	2.49689	2.42421	2.21341	1.99097	2.05517	1.99436	1.96865	3.17423	1.98158	1.9097	2.23393
486	M	153745	533841	1.7425e+06	28	5	15596	10422	984	3596	3662	4471	11606	6261	4506	3270	511	18764	9501	1079	4092	4032	10003	6075	4207	3545	553	4718	1178	1937	1099	3103	313	5032.1	4851.4	2.12442	2.13679	2.06017	2.09173	1.91794	1.91034	1.83186	1.81348	1.87858	1.93695	1.74255	1.82429	1.84	1.84515
563	F	138032	494598	1.51518e+06	26	3	15694	10076	1059	3760	2855	2906	9031	5797	4178	2937	388	16568	7842	937	2963	3569	9476	5389	5488	2811	359	3295	1138	1911	978	1833	332	4225.8	4259.1	2.70555	2.83084	2.3366	2.43123	2.18239	2.32851	2.11136	2.06112	2.14858	2.229	1.96606	1.99031	2.04597	2.5973
975	M	132346	445179	1.82533e+06	27	5	12146	9524	850	3437	2419	1692	11391	5679	6266	2641	508	13502	8139	1004	2397	2386	10779	5817	6389	3392	522	3068	1245	1593	803	1859	308	3077.6	3432.3	2.26503	2.40656	1.98748	2.03636	1.87142	1.91852	1.82936	1.73915	1.82684	1.84707	1.62945	1.60021	1.61577	1.65982
733	F	126116	429501	1.06082e+06	26	5	12054	7067	854	2469	3488	2695	9392	7057	3785	3561	417	12850	6525	883	3322	3939	7491	7415	4844	3684	380	2935	1245	1663	768	1711	314	3189.7	3074.8	2.69289	2.7514	2.54216	2.65463	2.32396	2.37149	2.16875	2.14225	2.23961	2.14905	2.00396	2.13501	2.14137	2.08129
516	F	133242	468825	1.07608e+06	25	4	12155	8905	749	2926	3586	3148	10784	7151	4040	2836	434	14225	9007	806	2756	3869	9802	5293	4171	2972	479	3673	1173	1603	1222	2018	334	3706.1	4043.3	2.54701	2.45261	2.43833	2.48167	2.28199	2.2953	1.98345	2.14922	2.14338	2.09128	2.04562	2.13047	2.18651	1.95871
635	F	132946	489935	1.48065e+06	30	5	13061	11067	889	2544	3456	2966	8389	6762	4399	2638	415	14171	10062	908	3244	3517	8299	5226	5034	3801	442	2789	1051	1717	1341	2173	329	3825.6	4180.9	2.27889	2.40226	2.09447	2.19485	1.98327	2.00587	1.77601	1.83487	1.91454	1.82846	2.19782	1.78197	1.81148	2.90251
1200	M	116404	359083	1.5934e+06	25	4	10224	6990	672	2856	2208	2144	9713	5216	5549	2702	469	12120	5424	652	2228	2086	10037	5107	6956	2338	524	2744	1065	1317	812	1953	352	2861.3	2973.6	2.58778	2.75177	2.25173	2.39466	2.04379	2.27064	1.70471	1.83891	2.06774	1.79575	1.71189	1.79959	1.83118	1.86479
473	M	154785	596012	1.80084e+06	27	5	17524	9960	1035	3991	4801	3541	9880	6646	4457	3262	604	19914	8074	1008	3866	3681	10209	6554	5354	4419	609	3820	1139	1997	855	2474	445	4523	4858.3	2.39216	2.39785	2.27142	2.29976	2.11211	2.20757	1.89978	1.97102	2.11298	1.91516	1.92985	1.92419	1.93872	2.2151
973	F	124551	437300	1.49898e+06	27	3	12553	7964	975	3275	2731	3095	9791	5581	4504	2724	584	13885	8349	769	2444	2971	9005	4951	4591	2814	564	2954	996	1606	986	1880	225	3140.7	3396.3	2.2909	2.30451	2.04011	2.11606	1.89792	2.03684	1.63746	1.71002	1.87664	1.6822	1.76776	1.68017	1.78751	1.76319
1200	M	125967	459410	1.53885e+06	23	3	12939	7145	876	2877	3699	2260	9446	5759	4500	3194	523	14067	8587	951	3586	2519	8784	4470	4713	3097	513	2971	1105	1443	876	2439	323	3178.6	3222.1	2.51644	2.39034	2.26094	2.26897	2.12966	2.15194	1.90833	2.20028	2.13265	2.0012	2.00621	1.93664	2.07193	1.94632
1019	M	133804	431812	1.66771e+06	27	4	11938	7573	1139	3090	2664	3288	10908	7209	5381	2888	528	15449	7105	934	2366	3037	10603	5243	5967	3006	521	3295	1011	1708	933	2040	270	3123.6	2891	2.33948	2.43876	2.10579	2.1131	1.97744	2.07018	1.71382	1.76172	1.84907	1.75334	1.8279	1.61172	1.7129	1.69881
513	F	126359	435448	1.35057e+06	27	4	12530	7754	974	2892	2465	2834	9488	5779	4969	3571	380	13801	8479	827	2551	2929	10214	4978	3714	3868	479	2862	1014	1634	864	1864	336	3542.5	3985.3	2.3501	2.24374	2.23191	2.18065	2.08179	1.99133	1.82544	1.95858	1.89837	1.93423	2.20469	1.95399	2.00437	1.91569
547	F	126517	476195	1.06063e+06	29	5	11984	9892	644	3405	3636	3735	7404	5260	4503	2969	416	12127	7455	660	3154	3459	8156	6739	4142	3718	504	2848	1350	1757	1311	2154	325	3615.8	3758	2.07604	2.16523	2.17622	2.18673	2.12523	2.18132	1.93926	1.97945	2.05667	1.91746	1.90476	1.95217	1.92769	1.96407
592	F	139446	485802	1.61486e+06	29	5	14993	11707	768	3219	2978	3109	8081	6195	4528	3740	425	15421	8227	790	3012	3346	10055	6623	5255	3446	405	2733	1204	1846	973	2325	424	4134.8	4064.3	2.47092	2.59989	2.43934	2.45658	2.19606	2.30974	2.0684	2.08192	2.18931	2.17355	2.14095	2.13052	2.12078	2.1444
841	M	131021	454570	1.48511e+06	29	5	13525	8498	983	2499	2951	2670	9024	6571	4950	2910	456	14266	7307	747	3171	2966	9679	6468	6692	3077	425	2214	946	1566	1009	2290	316	3309.5	3368.7	2.53798	2.40423	2.15194	2.23184	2.03276	2.17671	1.85525	1.96767	2.03938	1.82692	1.82778	1.87742	1.89284	2.53546
499	F	127669	495313	1.36522e+06	29	5	13242	8865	753	2651	3494	3644	8783	6795	3046	2652	423	13907	8020	655	3557	3445	8122	7522	3679	2598	432	2882	1029	1889	769	1984	365	3882.7	4077.1	2.67912	2.6615	2.48292	2.61202	2.3424	2.49963	1.94784	2.12705	2.30136	2.14809	1.9983	2.04837	2.07823	2.18343
1038	F	110222	363204	1.37245e+06	26	2	12715	7032	787	2064	1529	2663	9356	4390	4111	2178	359	12167	7354	759	1395	2899	8610	4733	3549	2138	381	2930	1089	1512	1064	1946	242	3291.5	2577.2	2.29118	2.31142	2.016	2.1227	2.04841	2.08017	1.74252	1.89993	2.03752	1.89865	2.34177	1.95233	1.9636	1.8566
561	M	153349	533040	1.63379e+06	30	5	17783	10821	1130	3818	4009	3413	9566	6755	4106	2698	455	17857	10608	1091	3633	3952	8832	6477	5400	3961	574	4204	1129	1530	1025	2397	262	4300.4	4855	2.66917	2.75106	2.52953	2.61476	2.32192	2.53982	2.1524	2.23269	2.46567	2.2081	2.4382	2.16557	2.18284	2.8797
682	F	129654	451643	1.70092e+06	29	5	12650	8833	855	2845	2972	2756	9779	5547	5439	2896	461	13484	7236	828	2814	3326	9162	5691	6918	3025	484	2937	1124	1298	955	1747	251	3603.7	3814.9	2.48096	2.58939	2.26171	2.40701	2.23204	2.33988	2.04078	2.16579	2.38461	2.26284	2.09993	2.19583	2.29035	2.50322
740	F	124721	447833	1.21188e+06	29	5	12475	6724	798	3073	3144	3010	9217	4766	4903	3675	481	13873	7328	962	3219	3600	8413	4983	3838	3448	533	3359	1211	1328	1173	2111	290	3742.2	4081.1	2.73578	2.89832	2.43868	2.58299	2.18075	2.37614	1.8663	1.91759	2.03785	1.99921	1.82637	1.84956	1.88548	2.03832
849	M	124286	538015	1.85948e+06	25	4	13692	7956	690	2682	2835	2414	9832	5381	3460	3254	548	14270	7673	525	3023	2436	9519	6597	3589	2856	484	2581	1022	1650	715	2094	329	4102	4213.3	2.42197	2.48424	2.13432	2.30512	2.08579	2.2625	1.79851	1.95504	2.05639	1.88067	2.0152	1.89761	1.92692	2.01809
499	F	127587	484550	1.40378e+06	27	5	13471	8149	794	2747	3112	2861	10164	5737	5084	2387	431	13075	9604	983	3380	3396	9492	4626	3015	2794	376	2992	1149	1300	878	2028	357	4239.9	4426.4	2.81678	3.14336	2.73272	2.84399	2.36293	2.54744	2.21539	2.13482	2.22819	2.14089	2.42727	2.02861	2.08244	2.13785
1030	F	116859	356588	1.53011e+06	26	4	10945	8059	1066	2604	3012	2139	8892	4223	3725	3193	492	11689	6811	948	3093	2404	9417	5059	4373	3302	478	3053	1113	1881	1267	1953	269	2510.3	2863.1	2.44574	2.54612	2.30517	2.22865	2.17789	2.11366	1.92175	1.94254	1.90269	1.94008	1.84446	1.79382	1.80472	2.20193
938	F	124798	415715	1.60756e+06	26	4	11036	8384	1075	2991	2791	3018	8917	5143	5648	3163	388	11354	8818	928	1972	2860	9410	5857	5197	3513	451	2877	817	1827	879	1773	260	3902.7	4146.4	2.43241	2.5101	2.2402	2.28394	1.99147	2.00716	1.70476	1.77206	1.79039	1.83614	1.87421	1.70973	1.74197	1.70528
698	F	129683	427331	1.34425e+06	28	5	14382	8768	907	2694	3411	2958	11573	4517	4018	2505	520	14832	6487	919	2946	3263	10368	6525	4216	3264	472	2993	910	1473	991	1489	354	3442.5	3526.2	2.3499	2.32539	2.18726	2.25403	1.99856	2.02494	1.6442	1.84514	1.79635	1.75945	1.79787	1.7088	1.90285	1.69499
714	M	146124	443088	1.72498e+06	28	5	13568	10000	1033	4364	3077	3478	11987	5621	4668	2805	597	15608	10874	782	3414	3460	12041	5953	4447	3321	519	4719	1059	1679	977	2296	364	3110.7	4203.2	2.23952	2.27965	2.09334	2.18207	1.88678	1.97723	1.62961	1.74315	1.83739	1.84774	1.72009	1.74766	1.75313	1.90165
1022	F	111598	421258	1.55199e+06	22	5	11793	5717	807	3488	2438	2564	8879	4574	3706	2082	554	14067	5134	718	2117	2566	9976	4976	3701	3054	556	2919	1087	1483	764	1524	297	3302.5	3399.4	2.88411	2.88734	2.26885	2.2694	1.97824	2.003	1.7556	1.78826	1.78236	1.79331	1.63244	1.64855	1.75458	1.64977
863	F	126953	411456	1.62409e+06	29	4	13382	6244	746	2281	3287	2617	9534	5722	6229	3332	460	14489	7635	966	3319	2250	9171	5752	5035	2402	497	2767	970	1393	972	2004	340	3260.3	3300.2	2.07644	2.18918	1.99107	2.01911	1.92993	2.03082	1.86427	1.88244	1.91913	1.89304	1.7849	1.86711	1.84113	2.04195
895	M	130852	448004	1.59685e+06	28	4	13806	7761	968	2356	3481	2287	10078	6266	3868	2902	456	13243	8805	725	3525	2565	9270	5593	5142	3047	472	2792	1093	1475	1259	2288	277	3209.8	3275.8	2.20999	2.22251	1.94948	2.02588	1.93103	1.94028	1.63215	1.72337	1.83712	1.73973	1.56865	1.57307	1.67987	1.66872
542	F	126421	467557	1.41152e+06	26	5	10633	9603	1078	2847	3913	2401	10429	6509	4609	1628	373	11668	9113	1072	3698	3038	10092	7162	4218	1728	411	2916	911	1402	1038	1312	311	3439.9	3655	2.42671	2.55592	2.26727	2.32416	2.05484	2.16566	1.82292	1.90996	2.04624	2.02692	1.84153	1.94202	1.97876	2.02537
789	M	130688	454891	1.72793e+06	23	3	13441	6704	874	3200	3384	2553	9637	5621	4977	3409	543	14927	5670	950	3401	2957	9543	7121	4938	3545	584	3234	946	1589	1024	1984	278	3949.7	3933.1	2.52643	2.47045	2.3587	2.29408	2.16412	2.23792	1.96047	2.07783	2.19342	1.93918	1.93876	1.92757	1.99612	3.01369
483	F	133395	482774	1.46031e+06	30	5	11747	10099	775	2823	3242	3849	9210	6249	3881	3730	406	14491	8977	843	3209	3614	9057	6555	4321	4281	474	3796	1352	1672	1179	2230	367	4186.7	4331	2.22151	2.26906	2.11411	2.16302	2.1068	2.10097	1.96019	1.97177	2.10246	2.02926	1.8874	1.95605	1.9204	3.36749
435	F	143226	567305	1.53157e+06	29	5	15233	10254	787	3033	4422	3058	10334	7374	5102	1626	475	14744	9275	611	3773	2557	11926	6131	6809	2133	438	2804	1185	1841	887	2115	312	4593.5	4398.2	2.2287	2.28744	2.03746	2.15318	2.00341	2.13054	1.92491	1.89533	2.02013	2.06622	2.03284	1.84405	1.91036	2.29718
594	F	127667	455059	1.52131e+06	29	5	12673	9358	716	2229	3192	2682	10548	5592	4259	3424	430	13351	9122	647	2886	3384	8766	5639	4435	3182	453	3133	895	1338	971	1976	336	3742.6	4114.5	2.23179	2.156	2.02675	2.04076	1.99523	1.99308	1.68794	1.82248	1.8677	1.90177	1.77315	1.90579	1.8409	1.84628
534	F	144088	451835	1.16763e+06	30	5	13485	11872	817	2528	3414	2602	10845	7059	4544	2905	574	15085	11071	1053	2569	3676	10424	8103	4690	2763	620	2904	968	1728	971	2499	246	3975.6	3968.5	2.1702	2.23459	2.18489	2.17859	2.04894	2.04585	1.81366	1.89058	1.96948	1.901	1.80697	1.8721	1.85973	1.96382
462	M	151646	541446	1.61016e+06	24	5	16918	10274	879	3404	3354	3545	10943	6439	5163	3434	445	18532	10559	768	3395	3570	10789	6727	4772	3499	423	3588	1165	1750	1081	2255	303	4065.6	4274.4	2.34679	2.52187	2.36044	2.5097	2.23034	2.46375	2.18824	2.10801	2.27004	2.05798	1.86531	1.93685	1.95616	2.03893
445	F	128509	491327	1.53046e+06	29	5	11940	9102	892	2503	3016	3115	8164	7207	6091	2748	336	13541	8165	1041	3075	3801	7151	8308	3310	3928	435	2925	1148	1523	1276	1844	327	3684.3	3766.4	2.46407	2.6644	2.31489	2.37723	2.16907	2.31305	2.01431	1.94843	2.12716	1.96574	1.86557	1.91745	1.90144	1.99917
580	F	147954	553213	1.77184e+06	30	5	15460	10659	858	2950	3307	2786	10835	6442	5401	3303	471	15958	12181	960	3475	2997	11253	4704	3982	4180	512	3529	1170	1799	1048	2317	293	3845	4054.2	2.32974	2.43063	2.29979	2.39512	2.17504	2.22373	1.98916	2.1355	2.16082	2.11166	2.0217	2.04773	2.02829	2.65988
593	M	139948	496607	1.54613e+06	24	5	12876	9884	706	3081	3287	3213	11649	6069	5059	3177	444	13810	11851	809	3543	4035	10304	5382	3811	3505	493	3559	943	1342	1149	2070	352	4362.3	4771.9	2.13776	2.33214	2.21849	2.21495	2.16036	2.21617	2.04386	2.07552	2.1423	2.02371	1.98855	2.08402	1.98377	2.39315
480	F	136265	418792	1.1585e+06	28	5	14676	7822	853	3109	3960	2756	8527	6551	5932	4050	413	14536	9841	865	3741	3133	8817	6609	4406	4393	508	2449	1108	1690	1016	1931	324	3878	3683.8	2.08161	2.15025	2.06212	2.10933	2.02074	2.10693	1.9385	1.91023	2.10135	1.91293	1.77059	1.78255	1.79945	1.93393
636	M	134279	430987	1.50953e+06	23	4	13689	8942	618	2678	3932	2730	7852	7106	6114	3348	424	15160	8377	783	3913	3344	8378	5167	5765	4096	357	3017	1079	1662	858	2069	353	3648.4	3688.6	2.18469	2.34164	2.11236	2.22306	2.13531	2.19794	2.03589	2.00715	2.06582	2.02789	1.83774	2.01293	1.86951	2.55128
739	F	137991	417286	1.37862e+06	29	5	12759	7602	873	2823	2889	3254	11859	6322	5561	3477	579	14558	9040	765	2854	3265	10805	5341	4094	3429	537	3301	1086	1683	934	2073	293	3755.8	3852.6	2.07712	2.15047	2.10355	2.33897	1.97514	2.18224	1.80677	1.864	2.02262	1.93361	1.85834	1.90329	2.0468	1.98093
855	F	134630	452212	1.58585e+06	26	5	12747	8254	1086	3509	3973	3585	9924	7015	5099	2673	403	13313	8086	1260	3716	3339	9693	5622	5327	3544	418	3362	1334	1696	1112	2163	402	3313.9	3483.2	2.34795	2.38799	2.07318	2.15994	1.95398	2.03037	1.66643	1.71699	1.79658	1.67404	1.60184	1.65304	1.80682	1.59766
554	F	117061	424302	1.23116e+06	29	5	12398	7138	728	2648	2828	2801	8211	5471	4313	2630	365	12096	8371	1016	2609	3372	7622	5190	3412	2819	371	2771	798	1472	839	1907	303	3215.3	3598.6	2.34071	2.46293	2.27445	2.20339	2.21777	2.21698	1.97772	2.04439	2.07405	2.11666	1.97481	1.97713	2.03536	2.13044
575	M	151579	510211	1.60429e+06	26	5	11989	11882	1296	3083	3374	3067	10073	7392	5834	4582	362	13231	9862	1201	3313	3157	10538	9725	6697	4029	395	3196	1101	1912	958	2479	453	3924.5	4567.6	2.16861	2.21792	2.09043	2.13941	2.01715	2.1466	1.95814	1.94235	2.08223	2.10062	2.15931	1.96165	1.81362	3.12209
666	M	166919	515606	1.56209e+06	25	3	18940	8899	1071	3546	2285	4083	11391	9257	6016	3983	581	20275	8832	1164	3284	4374	10811	7594	5203	4532	592	3900	1135	2290	1088	2610	364	4337.5	4610.3	3.24548	3.23386	2.90345	2.86729	2.56689	2.63122	2.15933	2.25709	2.31909	2.35194	2.0553	2.17951	2.1306	2.20459
439	F	136478	509439	1.49684e+06	30	5	13063	10023	738	3003	3445	3609	9692	7563	4514	2231	438	12827	7957	741	3607	3621	9419	8390	5237	3219	444	3212	1095	2281	905	1711	315	4025.5	4070.6	2.27612	2.25549	2.21128	2.18318	2.03708	2.07727	1.95337	1.92138	1.98955	1.97044	2.30654	1.92554	1.96977	2.15288
616	M	136479	539261	1.58683e+06	28	5	14838	6971	937	3551	2832	3254	10704	5930	5279	3349	458	15109	7129	947	2628	3483	11061	6764	4278	3772	498	3606	981	1844	971	1689	320	4001.1	4111.3	2.21925	2.26768	2.05572	2.12531	1.93754	2.08974	1.95374	1.9031	2.01311	2.02223	2.14071	1.81441	1.88815	2.043
871	M	144617	486137	1.79301e+06	24	5	14548	8677	1114	2837	3577	2578	11370	7034	5799	3715	522	13404	9035	879	3288	2888	11046	8261	4639	3556	520	3501	1073	1689	918	2850	391	4103.5	4113	2.11457	1.93433	1.98286	1.96563	1.91895	1.90569	1.79001	1.76805	1.807	1.70926	1.59928	1.62772	1.72776	1.71661
572	M	144012	493418	1.63838e+06	28	5	14441	8212	1264	3346	3288	3712	11089	6814	5034	3167	614	15400	8290	1214	2491	4455	10156	6999	5089	4139	626	3355	1200	1515	972	2224	315	4080.2	4199.5	2.35246	2.44706	2.11045	2.20982	2.01855	2.17263	1.71975	1.87909	2.03315	1.94406	1.85961	1.76953	1.85169	2.24796
456	M	144900	551395	1.64662e+06	29	5	14181	11523	846	3706	2498	3509	9394	6461	5787	2610	552	14803	10862	946	2462	4830	8835	7977	5043	3237	533	2764	1339	1926	1077	2250	461	4296.7	4481.2	2.21921	2.32201	2.16887	2.21972	2.0032	2.07586	1.73059	1.91478	1.95533	1.8352	2.5702	1.90096	1.91627	2.41602
487	F	122542	490835	1.43009e+06	22	3	13562	9592	727	2384	1862	2173	7733	6173	4977	2852	330	13585	8815	794	1246	2447	8207	6925	5626	3025	311	2360	919	1424	893	1624	196	3393.6	3535.5	2.51491	2.47244	2.2858	2.21856	2.10078	2.16239	1.93518	1.9918	2.03604	1.98613	2.098	1.9542	1.97238	2.6092
489	F	149663	522830	1.55987e+06	30	5	16866	8985	1111	2556	2978	3082	11562	7148	4991	3746	536	16717	10486	1108	3279	3302	11281	7006	4958	3827	687	3064	1068	1573	1178	1960	360	3972.7	3681.8	2.72097	2.70113	2.34192	2.30481	2.11142	2.20396	1.94413	1.89793	1.97444	1.87016	1.9957	1.77973	1.81824	2.24103
615	F	132124	536551	1.3939e+06	28	4	15553	9684	896	2637	3296	3148	9043	5966	3949	2768	394	15835	9338	930	3218	3613	8105	6393	3745	3068	395	2718	1036	1199	778	1504	349	4698.3	4632.8	2.64543	2.60861	2.30005	2.37605	2.25926	2.3358	2.03741	2.13007	2.155	2.08057	1.96737	1.96874	2.11183	1.99266
674	F	134412	495541	1.15616e+06	24	4	13101	8901	1012	2834	2526	3261	10536	6108	5125	2267	414	13379	8751	971	2454	3624	10983	7266	4299	3292	430	2760	1171	1581	1102	1887	290	3812.6	3807.4	2.3037	2.32473	2.22748	2.23106	2.08926	2.12283	1.86794	2.01811	1.99052	1.94138	2.13468	1.85021	1.84955	1.88577
464	F	139237	510336	1.43619e+06	26	4	16399	8309	784	3461	3570	3701	9541	6040	3547	3713	495	17247	7653	967	3455	4189	8327	6230	4220	3715	494	3372	1535	1721	1164	1907	385	4198.1	4413.2	2.3125	2.34167	2.17813	2.25739	2.08477	2.15407	1.90009	1.92343	2.08151	1.9149	1.87098	1.93324	2.01317	2.00227
985	M	134727	455720	1.93471e+06	22	2	12724	8714	951	2999	2797	2407	8349	6841	6311	4330	459	12628	9209	985	2483	3103	7751	5388	7177	4115	422	3856	1201	1901	1119	2358	351	4177.8	4057.4	2.33332	2.44516	2.02385	2.07937	1.90429	1.97327	1.70034	1.79914	1.80771	1.80175	1.64823	1.75185	1.79012	1.6496
935	M	123405	408626	1.71334e+06	25	5	9590	8359	1123	2997	3024	2384	9342	6763	5331	2191	501	9601	9571	965	2717	2922	10427	6500	5134	2999	473	2635	1352	1658	953	2573	365	3258.2	3640.2	2.30869	2.39336	2.02373	2.15305	1.88241	2.09489	1.77575	1.77174	1.8648	1.83961	1.62448	1.74755	1.69695	1.80657
697	M	144996	465460	1.59566e+06	27	3	14887	6699	767	4221	3776	3760	11292	5699	5224	4246	538	15452	8756	783	3952	3512	10918	4844	5123	4705	556	4334	1178	1956	942	2053	378	3815.2	4216.6	2.25896	2.35698	2.06707	2.0974	2.05393	2.11374	1.84002	1.88965	1.99371	1.97705	1.80749	1.88165	1.93712	1.92036
822	F	124314	443291	1.51973e+06	25	3	12294	8708	840	2728	2355	2769	9126	6348	4525	3265	398	13091	7702	784	2183	2663	9006	5907	5097	3280	432	2347	946	1559	834	1495	275	3847.7	3686.8	2.66938	2.66652	2.48115	2.46338	2.25739	2.34598	1.98006	2.07588	2.05835	1.96704	1.8692	1.94474	2.01825	1.86383
898	M	106494	402668	1.40735e+06	22	2	11262	7397	659	2491	2366	1771	8286	4467	3858	2530	476	11956	6528	831	2218	2279	8197	4380	3857	2583	503	2386	1057	1550	762	2080	368	3610.4	3692.2	2.10583	2.14354	2.00014	1.99144	1.88707	1.97198	1.77045	1.88559	1.9535	1.84599	1.97938	1.78978	1.85155	1.99266
593	F	116725	423777	1.22968e+06	29	5	10366	8209	710	2613	1797	3778	9073	5609	4520	2762	286	11490	7688	771	1632	3402	9400	5212	4562	3172	281	2791	915	1438	702	1720	276	3458	3749.9	2.43443	2.63079	2.29617	2.35512	2.15802	2.23814	2.08063	2.09788	2.13692	2.18285	1.98675	2.09213	2.13073	2.10092
667	M	150239	455279	1.60086e+06	23	5	15506	9036	1005	3723	3585	3527	11569	6696	5302	3515	617	17084	8784	894	4038	4187	10901	6223	5664	3302	613	3530	1068	1738	1218	2259	287	4140.3	4293.6	2.45259	2.55925	2.37132	2.52419	2.29106	2.45368	1.9939	2.08202	2.28528	2.06575	1.90797	1.98988	2.05307	2.08347
497	F	127023	475574	1.0872e+06	27	5	11542	9853	1007	2970	4217	3357	8765	6197	3567	2760	426	12237	8504	901	3956	3327	7835	6198	4531	2780	383	3017	1048	1617	1184	1896	378	3973.1	4059.6	2.44514	2.52726	2.18083	2.36443	2.12498	2.20907	1.93323	1.97872	2.11768	2.03129	2.05206	1.96036	2.01065	2.35191
573	F	121923	469604	1.44335e+06	30	5	12255	8078	1072	3119	2634	3133	8946	5330	4337	2516	378	12675	8265	1042	2603	3482	9069	5173	4390	3173	357	2832	999	1472	1178	1866	374	4025.5	3931.4	2.51399	2.44097	2.17779	2.1437	2.02246	2.12283	1.95764	1.90029	1.94488	2.10567	1.86334	1.94379	1.98658	1.98369
466	M	146258	506916	1.59877e+06	29	5	14097	9654	1392	3328	3099	4371	11903	7745	3710	3204	539	15699	9390	1070	3100	4913	10519	7936	3834	3357	576	2891	1087	1697	1178	2134	392	4247.6	4280.3	2.18479	2.35775	2.04743	2.15156	1.9041	2.05164	1.78687	1.78508	1.89544	1.76923	1.72979	1.76336	1.80549	1.75309
641	F	124489	435404	1.55431e+06	25	5	13346	9234	1067	2388	2180	3234	8746	4987	5293	1696	353	14998	8811	1161	1092	3460	7820	4313	5078	3640	419	3112	1142	1825	1109	1526	334	3996.5	3998.3	2.3801	2.39072	2.24897	2.29374	2.11588	2.21044	2.03018	1.9856	2.11951	2.03621	2.45665	1.91855	1.87117	2.59951
789	F	135541	532681	1.70209e+06	26	5	12180	9988	799	2828	3922	3015	9202	5714	5566	2122	486	13608	8308	869	3706	3209	9688	6563	6574	2744	483	2302	1501	1639	1260	2243	307	4183.9	4482.8	2.88695	2.89497	2.44617	2.44454	2.16155	2.22616	1.83171	1.8812	1.88331	1.83479	1.73304	1.75531	1.80208	2.41303
1020	M	136574	398803	1.62528e+06	24	5	12870	8524	1208	3445	3395	2796	10625	6062	5293	2741	617	13441	8156	713	3023	2986	10992	6412	6824	3566	550	3645	925	1450	1030	2431	277	3109.9	3067	2.39092	2.44458	2.10692	2.28166	1.95933	2.06277	1.81685	1.8729	2.05565	1.90655	1.79848	1.78981	2.06892	2.29025
977	M	129685	382419	1.5172e+06	25	4	11144	9180	974	2547	2795	2718	10011	5474	6170	2773	481	11729	10016	1012	2673	2689	10172	5364	5534	3367	511	3026	1025	1327	1049	2214	271	2936.4	3219.6	2.20311	2.17041	2.06975	2.12565	2.02593	2.04456	1.71428	1.85674	1.90714	1.91965	1.76407	1.71646	1.69356	1.77948
884	M	148452	504380	2.00046e+06	27	5	14625	8938	1010	2773	3916	3477	10608	7461	5884	3651	552	16242	7476	1018	3879	2803	11306	5904	5947	3531	539	3309	1224	1765	1131	2658	348	3767.7	3686.3	2.45488	2.62969	2.22242	2.40568	2.13183	2.20348	1.80978	1.98179	2.01039	1.83804	2.13486	1.94407	1.8778	1.95488
664	F	131573	460603	1.49818e+06	24	4	13351	8009	1135	3235	3448	3155	9036	5969	4295	3774	502	14067	9077	1153	3230	3512	9233	5448	3754	3370	516	2783	1045	1632	897	2317	323	3424.7	3987.2	2.28607	2.45984	2.0628	2.20054	2.0867	2.20902	1.95634	1.95181	2.09813	1.90203	1.82055	1.88493	1.92646	1.9598
681	F	136520	445168	1.47403e+06	27	5	13389	6811	1172	3842	3694	4549	8341	7472	4205	2818	542	14493	7091	1090	3923	4563	8649	6565	4058	3765	547	4704	1447	2055	933	2418	420	3458.6	3889	2.59069	2.50675	2.41187	2.34607	2.13655	2.08306	2.06436	1.8983	1.89055	1.8069	1.75942	1.81387	1.8656	1.75678
855	F	125649	428249	1.44763e+06	28	5	11881	7749	932	3626	2797	2817	8734	6282	5531	2977	382	12350	8105	730	2586	3462	8572	5429	5027	4068	504	3111	1108	1776	1028	2250	397	3821	3808.9	2.58868	2.67905	2.40615	2.49351	2.20653	2.41032	1.93836	2.03196	2.14211	2.02769	2.02344	1.92003	1.97813	2.63022
850	M	115999	397852	1.56566e+06	30	5	10038	8113	820	2804	2988	3234	8480	4349	5101	2821	410	11148	7406	920	2840	3299	8468	5198	5426	3378	491	2719	897	1445	825	1668	313	3524.9	3498.6	1.95208	2.10853	1.81985	1.94786	1.78529	1.82438	1.54974	1.7153	1.87035	1.62403	1.63202	1.72212	1.77456	1.74626
828	F	128137	456196	1.15637e+06	27	4	12960	8923	859	2960	3266	2307	10302	5199	3878	2936	401	13226	9037	871	3390	2904	10799	4224	4226	3288	446	2747	1007	1734	897	2032	315	3436.9	3597.6	2.19585	2.26019	2.11691	2.13579	2.0114	2.07713	1.9199	1.94901	1.94481	1.78691	2.71292	1.84474	1.90322	2.2924
1012	F	123254	400448	1.67221e+06	29	4	12102	9862	713	2898	3166	3003	8377	4906	3319	2665	526	14293	8244	720	3468	2687	9073	4152	3997	2811	545	2821	1197	1818	1005	2113	295	3717.3	3501.7	2.40413	2.45427	2.1709	2.22392	2.033	2.07876	1.78403	1.8239	1.84113	1.78841	1.72476	1.74642	1.76618	2.16561
636	F	148509	491721	1.52869e+06	29	5	14814	10696	1097	3753	3133	3037	10566	7848	4490	4114	552	14943	12102	1109	3301	3292	9590	6080	5769	3721	537	3899	1023	1789	946	2006	357	4365.2	4475.4	2.46525	2.5215	2.2387	2.26825	2.0699	2.07268	1.81399	1.89299	1.92768	1.86513	2.15403	1.79922	1.89516	2.0826
433	M	160287	548515	1.64095e+06	26	4	16886	11461	825	3087	3339	3169	11454	8810	5102	4263	507	16972	11652	907	3069	4142	11044	8173	5122	4165	629	3285	1069	2066	929	2680	338	3790.1	3951.6	2.0566	2.0754	2.07281	2.12625	1.92026	2.03794	1.75047	1.86957	2.03417	1.80164	1.89837	1.80278	1.9272	2.199
624	F	129369	481461	1.45775e+06	25	3	14481	8499	723	2890	3184	2398	7954	5569	5230	3173	513	14920	8642	743	2443	2536	8529	5778	5521	3127	558	2866	1017	1884	1003	1823	309	3322.9	3389.2	2.27319	2.3317	2.11653	2.23903	2.02886	2.02613	1.72985	1.85648	1.96794	1.90852	2.06617	1.82733	1.95687	1.8902
970	M	136257	428237	1.64599e+06	24	5	13270	7897	1167	3701	3310	3902	9327	5751	5922	2980	569	13521	9142	1138	2812	3243	9899	5177	4854	3297	569	3869	926	1650	1243	2187	269	2664.8	3455.9	2.18498	2.2486	2.06253	2.1949	1.96631	2.0488	1.8779	1.88463	1.95202	1.93077	1.93075	1.96366	1.95836	2.11418
795	F	134753	464593	1.55566e+06	26	5	14714	8800	1136	3058	2395	3206	11949	5988	3120	2788	492	15551	8398	1258	2568	3291	10635	4750	3819	3062	582	3175	1015	1572	1112	1520	297	4110.4	4098.7	2.88544	2.99992	2.53804	2.55844	2.3469	2.34774	1.92068	2.09195	2.19101	2.12399	2.0573	1.98137	2.02985	2.18737
456	M	152135	565936	1.8253e+06	26	4	15179	9976	1084	3650	4351	3760	10067	7068	4264	3339	559	16266	9443	1160	4003	3889	10275	6385	5026	4002	535	3920	1157	1762	1259	2607	413	4724.6	4829.8	2.65063	2.68977	2.35847	2.47696	2.34823	2.36789	2.1393	2.1764	2.27527	2.13495	2.12746	2.05789	2.12034	2.28491
452	M	140717	518801	1.6638e+06	20	4	15591	8616	917	3644	2787	2679	9493	6216	4549	3368	442	17355	9864	832	3127	4198	9412	5377	4502	3015	517	3003	1030	1632	1229	2456	356	4267.4	4377.2	2.58454	2.62141	2.51856	2.58484	2.40804	2.45694	2.12979	2.2635	2.29914	2.2379	2.07972	2.14981	2.19919	2.17374
633	M	155617	527823	1.63375e+06	26	4	16364	13316	955	3720	4157	3493	9488	6402	4349	3656	624	16161	11387	989	4172	4000	9644	9727	4334	3646	605	3206	1614	1820	1025	2827	494	4843.6	4882.9	2.88017	2.80894	2.45989	2.48034	2.13344	2.2349	1.85797	1.8939	1.97518	1.97607	1.76325	1.84312	1.86127	1.87342
655	F	113814	411482	1.1661e+06	25	4	11231	7450	694	2945	2548	2705	7921	6287	4259	2778	380	11693	7767	731	2254	3240	7256	5803	3141	3003	361	2906	920	1462	921	1318	271	3321.8	3451.5	2.2777	2.27399	2.10219	2.13433	1.99889	2.13987	1.78811	1.90434	2.00346	1.82496	1.88637	1.85699	1.90657	1.8868
611	F	137465	444517	1.54422e+06	29	5	15124	8423	808	2936	3271	2534	11480	5276	4873	3215	607	15306	7379	795	3362	2904	10711	5769	5015	4021	632	2659	1117	1718	988	2149	267	3667.4	3409.6	2.70298	2.8555	2.52582	2.48216	2.28079	2.31012	1.8957	1.99205	2.0559	1.92248	1.99871	1.87711	2.04877	1.88436
1028	M	127858	407593	1.66421e+06	28	4	12554	7860	752	2716	2260	2768	9976	5811	4512	3742	596	13207	5765	828	2225	2868	9262	7858	4743	3835	465	3080	1280	1537	1356	2374	309	3333.3	3289.3	2.2589	2.35125	2.15931	2.23208	2.02858	2.12456	1.8997	1.94039	1.9662	1.91764	1.79299	1.84219	1.91117	1.85416
1005	F	124344	367568	1.47806e+06	22	3	14055	6122	857	2944	3266	2630	8357	5304	4781	3728	505	15052	6007	810	3233	2671	9346	5157	5042	3484	560	3152	1033	1492	1015	1906	313	3273.3	3348	2.6705	2.91048	2.3048	2.33994	2.05123	2.22055	1.80431	1.85551	1.93033	1.81023	1.73737	1.73063	1.8377	1.76964
642	F	104703	427723	1.04857e+06	25	4	10407	5706	727	3222	2144	2923	7693	5572	3422	2277	467	11998	3901	781	2231	3181	7056	4806	5166	2796	455	3377	948	1486	811	1129	339	3496.3	3666.8	2.15934	2.30055	2.11049	2.19999	1.9929	2.12257	1.87166	1.91671	2.12208	1.95359	1.79971	2.01492	2.02853	1.9327
925	F	125719	411421	1.64662e+06	29	4	11987	8373	719	3322	3553	2649	11326	4674	4687	3084	396	13487	7527	426	3107	2782	10113	4929	5346	3919	410	3104	1203	1426	693	1872	259	3476	3462.9	2.54369	2.63205	2.49104	2.63184	2.25205	2.29072	1.90946	1.91476	1.99845	1.71624	1.77283	1.76274	1.72251	1.91952
567	F	115710	416853	973888	24	4	12615	7520	756	3088	3248	2359	7466	5336	4314	2138	421	13156	5560	768	3303	3318	6886	5753	3978	3386	407	3123	891	1398	824	1437	281	3504.3	3593.1	2.46143	2.32901	2.17777	2.23396	2.08251	2.14882	1.91516	1.99107	2.03775	1.79018	1.83514	1.83787	1.91332	1.85678
668	F	100643	369718	889379	22	3	12790	6523	611	1997	2798	2057	7103	4568	3086	1959	232	12849	7622	773	2028	2934	6151	3642	2365	2170	373	2283	838	1409	752	1096	278	3113.1	3627.9	2.65849	2.88148	2.50911	2.68902	2.22257	2.52515	2.05594	1.95456	2.35167	1.94521	2.15221	1.72667	1.91205	2.18991
688	M	120368	451705	1.47594e+06	29	5	12091	7523	588	2576	2742	2924	7352	5190	6620	3159	559	12557	6541	651	2854	3131	7321	6653	5287	3100	593	3025	937	1922	802	1304	349	3977.5	4521.4	2.23464	2.11867	2.15195	2.11358	2.03581	2.02939	1.88213	1.92041	1.90174	1.88008	2.26033	1.81886	1.81356	2.54643
712	F	114548	426919	1.2197e+06	26	4	10449	6636	883	2770	2040	2874	7754	7375	5819	2202	367	10606	8949	808	2244	3264	6896	4583	4735	3175	379	3173	797	1087	840	1311	270	3469	3879.7	2.32722	2.29193	2.17801	2.2399	2.04041	2.12443	2.00371	1.94606	2.03575	1.97301	1.80627	1.92363	1.83526	1.83684
943	M	103642	467557	1.63792e+06	22	1	8800	6303	750	2654	2434	2579	7679	4592	3733	2750	411	9268	6785	578	2330	2690	7695	4040	5390	2835	345	3011	1138	1251	488	2279	285	3764.7	3635.7	2.31579	2.27734	2.02879	2.12812	1.91031	2.01919	1.70358	1.79915	1.84811	1.66586	1.75772	1.72118	1.81783	1.76048
891	F	110514	382672	1.31789e+06	25	3	13237	6594	859	2349	2315	2273	8588	4279	3789	2553	412	13593	5678	812	2175	2764	8503	4230	4349	2700	376	2360	829	1401	744	1953	238	3304.9	3310.1	2.67433	2.54191	2.33163	2.37241	2.26338	2.26791	1.94781	2.03441	2.04483	2.08616	1.83611	1.92433	1.97983	2.13994
590	F	131753	456006	1.40365e+06	27	4	13919	9078	629	3563	4515	3453	9502	3674	3886	3056	338	14444	8702	881	4417	4335	9519	3520	3436	3749	422	3489	1231	1481	1049	1950	404	4571.4	4446.7	2.92107	2.90819	2.72323	2.68674	2.38994	2.4395	2.2094	2.15101	2.17579	2.06372	2.02445	2.04061	2.16704	2.14066
852	F	132017	447804	1.64289e+06	28	4	12312	7750	876	2448	2824	2433	11151	6105	4760	3566	525	13458	8432	808	2658	2659	11894	4676	4697	3560	547	2529	1174	1490	1077	1627	257	3635.3	3730.5	2.49993	2.52362	2.22391	2.28733	2.12459	2.2355	2.00256	2.00749	2.10319	2.19055	2.053	1.90814	1.91426	2.30304
937	F	114378	367454	1.59821e+06	23	3	11717	6608	733	3057	2819	2282	9980	5088	3769	2382	471	12157	5822	649	2697	2593	9589	4372	4970	2922	477	3266	926	1455	805	1583	293	3356.9	3467.2	2.13225	2.06984	2.03393	2.06325	1.99392	2.01113	1.92149	1.84988	1.82653	1.83934	1.91701	1.81759	1.93383	1.77492
659	F	120651	428646	1.43261e+06	28	5	12555	7871	600	2440	2848	2448	10849	5504	3988	1990	445	13208	7769	854	2485	2873	9221	5109	4761	2002	454	3248	1145	1460	914	1727	388	3509.3	3533.7	2.13842	2.31304	2.13038	2.1805	1.96113	2.02681	1.81026	1.8325	1.96302	1.86043	1.79373	1.70362	1.7226	2.01723
520	F	126676	476283	1.51098e+06	30	5	13634	8573	865	2973	2173	3175	7996	5815	4644	3678	402	14067	8445	930	1998	3638	7624	6870	3886	3435	480	3161	916	1618	1043	2154	287	4074.3	4290.1	2.44474	2.398	2.18706	2.13112	2.01161	2.01643	1.80189	1.85777	1.90644	1.86374	1.7202	1.78701	1.82212	1.83887
528	F	134312	472403	1.43762e+06	27	5	12029	8034	940	3273	3505	3723	9239	5956	6553	2802	528	13551	8378	1082	3655	3964	8890	5558	5050	3091	486	3728	888	2044	1046	1806	337	3883.6	3918.9	2.52775	2.6424	2.31308	2.33547	2.12227	2.22127	1.90068	1.95933	2.02013	2.02749	1.99633	1.94047	2.08464	1.87334
740	F	147054	510658	1.57722e+06	27	4	15205	7849	1067	2846	3481	2799	12855	6620	5279	3750	563	16378	7596	978	3519	2810	12134	6488	5870	4225	441	3566	1267	2054	1071	1829	383	3855.8	4115.6	2.44074	2.55836	2.03347	2.25708	1.95566	2.0833	1.74941	1.75907	1.90595	1.84998	1.60369	1.64834	1.71557	1.90463
897	M	144388	472742	1.87936e+06	25	4	11811	10715	954	3053	3924	3389	10584	7555	6254	2943	506	16303	8412	1073	3591	3285	9499	7334	5814	2989	634	3354	1011	1627	1018	2217	343	3836	3947.9	2.57856	2.66201	2.1506	2.20528	2.05833	2.08489	1.55878	1.86252	1.83729	1.66372	1.78259	1.87156	1.82391	1.90141
909	M	125545	426862	1.57286e+06	27	5	13377	7746	1006	2519	2868	2810	11859	4509	3257	2951	398	14557	6798	1109	2989	3093	11117	6039	3227	2820	344	2833	1042	1560	1154	1808	348	3851.9	3779.9	2.91643	3.01206	2.50749	2.50953	2.35567	2.32954	1.80621	2.06434	2.0827	1.94774	1.95495	1.99859	2.06783	1.94977
848	F	134330	391496	1.33141e+06	30	5	12736	11822	1040	2511	2978	3104	10507	5366	3673	2682	449	17017	6503	1002	3265	3977	9714	4900	4038	3747	448	2819	1021	1851	1390	2263	380	3262.8	3323	2.21463	2.29304	1.99568	2.13502	1.89064	2.02013	1.73181	1.72212	1.85075	1.76449	1.65954	1.69727	1.76535	1.7431
469	F	125203	481040	1.58076e+06	26	5	13475	7341	886	2725	2423	2839	10356	6452	3764	3245	539	14693	5994	758	2302	3234	9287	5740	5148	2982	488	2645	1201	1659	1147	1624	323	3978.6	3966.6	2.84196	2.95347	2.3933	2.67051	2.16291	2.35026	2.02621	1.91609	2.14811	2.04565	1.85309	1.89197	1.91684	2.05093
513	F	138849	463402	1.21997e+06	26	3	15650	9959	776	3022	2947	3819	7965	6254	5229	3394	482	16836	9690	763	2815	3007	9140	8042	3550	3477	531	3286	1076	2142	1167	1407	319	3806.1	3793.8	2.19396	2.28256	2.09283	2.19867	1.93454	2.07947	1.81187	1.76883	1.96751	1.89529	1.6669	1.76315	1.84303	2.24005
908	F	122386	402335	1.42551e+06	24	4	10619	7835	857	2901	2772	2557	9832	5799	4926	3309	411	10418	7061	760	2571	3158	9986	4898	5618	3302	487	3772	893	1504	1021	2307	348	3448.2	3203.4	2.82415	2.95225	2.47775	2.57771	2.27261	2.43143	1.91167	1.92376	2.09369	2.12449	1.70989	1.76375	1.80421	1.814
782	M	146814	499009	1.83153e+06	23	2	16008	7756	652	3207	3236	3836	11771	6509	5128	3910	500	15179	9238	733	3245	3684	12272	4880	6403	3352	503	3320	1303	1788	1098	2548	365	4107.2	4689.1	2.35566	2.27637	2.27364	2.17531	2.11626	2.1313	1.8128	2.0009	2.00255	1.92962	1.86678	1.87765	1.98945	1.89698
802	F	134310	463802	1.46235e+06	26	4	13741	8097	913	3362	3024	3422	9870	5688	4967	2787	550	15409	7271	773	3159	2538	11178	5167	4992	3914	550	3311	950	2068	1049	1459	302	3787.7	4315.3	2.48564	2.50723	2.25955	2.32125	2.14458	2.16371	1.93084	2.0006	2.07258	1.91191	1.99031	1.85255	1.95239	2.03504
712	F	135400	488425	1.54969e+06	25	4	13279	9084	841	2760	3020	3217	9256	7553	4262	3652	434	13806	10678	698	2826	4194	8253	6507	3603	3748	481	3268	1375	1485	866	1704	379	4196.2	4362.8	2.32716	2.40316	2.03968	2.2489	1.97646	2.0587	1.72027	1.84015	1.84613	1.89403	1.72532	1.773	1.81542	2.33409
695	M	125960	530083	1.62978e+06	24	3	12486	9316	1015	2720	2727	2453	8044	6707	4642	2789	366	13886	8359	926	2676	2976	7755	6968	4584	2778	370	3049	825	1432	716	1775	306	4284	4600.1	2.30482	2.43094	2.09989	2.27044	2.01601	2.203	1.96386	1.89106	2.09704	2.06903	1.76327	1.74872	1.8257	2.02913
1078	M	111723	381143	1.65933e+06	21	3	12141	6094	686	2869	2975	2199	6954	5665	4266	2962	431	11760	6922	673	2640	2526	7214	5061	4393	2766	499	2590	881	1218	1219	1750	300	3260.1	3420.6	2.54577	2.41645	2.21527	2.16792	1.97629	2.02556	1.7041	1.87272	1.87777	1.82353	1.75695	1.74998	1.80369	1.77531
706	M	129207	463003	1.51794e+06	25	3	14475	8152	868	3308	3401	2893	9470	5406	4075	2831	549	14788	9202	734	3319	2557	8915	5084	4116	3212	536	3772	1119	1532	1096	1772	347	4030.5	4075.6	2.49682	2.52042	2.3532	2.4025	2.29485	2.31854	1.98821	2.21341	2.19314	2.20858	2.08902	2.16368	2.15999	2.51849
509	F	142769	480023	1.54689e+06	22	3	13966	7366	1075	3014	3017	3387	11924	6559	4900	4593	469	16011	8995	983	3161	4313	10125	5764	5959	3494	487	3032	1227	1581	1012	2088	332	3946.7	4033.2	2.34316	2.36968	2.16759	2.22496	1.98282	2.10619	1.79902	1.86196	1.94549	1.86229	1.75258	1.80722	1.80166	2.02904
575	M	136207	494254	1.59332e+06	29	5	13986	8494	846	3604	2258	3437	9194	6063	6390	3211	456	16304	7566	802	2086	3268	9139	6303	4956	3753	547	3768	1065	1431	829	2078	349	4413.2	4564.8	2.43992	2.56861	2.3079	2.47765	2.32541	2.46039	2.19784	2.13954	2.28755	2.28141	2.39589	2.11816	2.10542	2.99116
878	M	131695	471491	1.82896e+06	26	4	12940	10064	1093	3183	3414	2514	9244	5750	4388	3365	475	12747	9454	1169	3343	2773	9134	4944	6245	2930	527	3305	1199	1408	937	2288	283	3648.2	3608.4	2.11323	2.00874	1.97917	1.9844	1.91828	1.86561	1.68808	1.9081	1.82601	1.79633	1.9134	1.80301	1.77677	1.70283
952	M	140758	451959	1.7572e+06	30	5	13464	9705	1070	3325	3520	3177	10867	5158	5077	3552	547	12865	9633	916	3242	3362	11694	5931	5659	2638	614	3703	1324	1873	1197	1979	339	3283.8	3445.3	2.19035	2.2242	2.03172	2.09734	1.91711	1.9841	1.61186	1.83925	1.87127	1.70823	1.7276	1.7667	1.81755	1.80647
598	M	138993	453976	1.47961e+06	25	5	15212	7681	842	3354	4130	2949	8538	6208	5772	4057	501	14799	8660	730	4111	2659	8419	6709	5064	4080	478	3823	1116	1504	890	2496	259	4120	4189.9	2.08914	2.09678	2.06764	2.1357	1.95445	1.98569	1.88273	2.02454	2.00545	1.85118	1.9215	1.90251	1.89165	2.01439
879	M	140612	443197	1.66824e+06	25	3	16375	10668	685	2865	2661	3004	9782	5602	5300	1813	603	16422	10294	729	2494	3001	9959	5741	6447	2689	596	3222	1224	1869	1199	2296	323	3812.9	4014.4	1.78193	1.89383	1.77006	1.79356	1.72458	1.83708	1.49485	1.80524	1.84811	1.78204	2.10599	1.81115	1.85753	2.00943
779	M	155519	499453	1.78885e+06	29	4	16609	12737	858	3702	4037	3226	10425	6791	5375	3466	635	17841	7816	787	3915	3414	12874	6586	5732	3598	512	3553	969	1979	1099	2217	322	4255.9	4214	2.91873	3.08841	2.61136	2.67341	2.3481	2.5831	2.06088	1.99321	2.10815	2.24796	1.84113	1.94981	1.84965	1.86281
490	M	148816	514972	1.44454e+06	27	5	14622	10181	850	3302	3182	3488	10799	7054	4798	3636	574	16003	11273	742	3353	3648	10243	5399	5274	3646	595	3974	1169	1641	1346	2338	356	4801.8	4884.3	2.51525	2.47196	2.22317	2.34841	2.1793	2.18827	2.08945	2.10061	2.14677	2.24688	1.91688	1.9708	2.01137	1.98384
965	M	122624	488714	1.63359e+06	23	5	14051	7677	809	2696	2769	2425	7763	5835	4108	2804	429	13625	7223	804	3274	2628	7502	5504	5048	2576	434	2683	1080	1372	824	2490	404	4382.9	4704.8	2.27946	2.37678	2.11441	2.19883	2.08498	2.11846	1.81301	1.93208	2.00709	1.97342	1.86389	1.84932	1.91392	1.98361
899	M	121555	447757	1.53952e+06	27	4	13714	8470	794	2730	2120	2791	9525	4829	3574	2548	489	14977	7521	819	2066	4045	9522	5322	3722	2575	514	2545	954	1410	873	1863	307	4001.9	3888.5	2.40454	2.53119	2.2763	2.30295	2.11101	2.3069	1.85378	1.95802	2.03374	1.87894	1.82934	1.86685	1.86872	1.97177
573	F	109637	409382	1.3311e+06	24	4	12503	8686	701	1610	2575	2184	6766	5311	2925	2538	269	13300	8031	839	2400	2471	6619	5127	3637	2497	343	1996	849	1704	1115	1633	247	3469.9	3464.6	2.92302	3.07268	2.82354	2.90492	2.45861	2.53572	1.94596	2.09743	2.27349	2.00361	2.00995	2.088	2.16976	2.07497
628	F	149709	542202	1.47179e+06	28	5	14805	9958	1133	3497	3711	3832	11921	6285	5024	3627	498	15990	8029	1068	3490	3979	12643	7993	5073	3780	454	3602	1038	1627	938	1723	318	4710.5	4567.9	2.24082	2.30821	2.18901	2.24081	2.11043	2.13649	1.90916	1.9988	2.02188	1.85695	1.90156	1.9263	2.02589	1.85565
920	F	124134	402246	1.67583e+06	27	2	11385	8396	881	2972	3693	2442	9800	5059	4973	2327	407	11729	6917	670	3434	2446	9321	5375	6837	3117	426	2802	1122	1467	785	2122	386	3098.5	3507	2.11758	2.08835	1.99831	1.93799	1.98041	1.95783	1.84598	1.95893	1.91331	1.81192	2.22404	1.89821	1.90039	2.53114
649	F	144405	461410	1.61949e+06	27	5	17107	7245	723	3170	2845	2825	12249	5840	4644	3748	593	18506	6648	834	2976	2832	12417	5486	5173	4158	605	3191	967	1657	1107	1936	355	3613.3	3693.9	2.93815	3.10017	2.51234	2.60686	2.18232	2.18782	1.83395	1.91065	2.08088	1.99534	1.93297	1.82056	2.0781	2.29692
979	F	115070	355980	1.39258e+06	29	4	12009	7046	690	2359	2265	2702	7434	5841	4615	2603	391	11870	7247	622	1797	2534	8122	4943	5278	3516	415	2436	934	1253	670	2432	310	3231.6	3436.6	2.2537	2.36126	2.05214	2.16926	1.94376	2.03686	1.75403	1.80933	1.89804	1.90332	1.87703	1.73914	1.76344	1.77971
780	M	152309	451930	1.75925e+06	23	3	13823	11172	1073	2736	3366	3686	11139	7017	6185	3202	639	16828	9769	1038	3209	3278	10761	6104	6992	3410	618	3066	1210	1801	1375	2105	428	4056.8	4166.4	2.1975	2.3319	2.15303	2.21847	2.06327	2.11636	1.77908	1.86344	2.08828	1.91454	1.78525	1.83591	1.86873	1.97225
462	M	143506	560089	1.70535e+06	29	4	12724	10521	899	3891	3177	3431	8965	6519	6070	2917	484	12678	9978	906	2965	3949	9043	7544	6776	3567	492	4090	1180	1515	1108	1895	379	4466	4656.2	2.42166	2.49563	2.23479	2.27086	2.07807	2.16095	2.01127	1.95139	1.96913	2.08665	2.07251	1.91551	1.90397	2.2225
871	F	113085	443934	1.49388e+06	25	3	10616	5779	760	2129	2740	2090	9929	5313	4799	2616	323	11844	6876	823	2598	2197	8555	4944	4172	3340	385	2936	933	1581	995	1876	345	3699.4	3640.3	3.29012	3.32372	2.28353	2.48825	1.94939	2.01254	1.66601	1.6771	1.79581	1.69714	1.57554	1.55727	1.57659	2.78317
497	F	136821	460847	1.5125e+06	28	5	13504	8875	713	3194	3271	2596	10791	6277	5135	3260	395	15177	9131	773	3213	3914	9787	5932	4262	3885	444	2851	1004	1388	1119	1884	311	3907.4	3830.3	2.29706	2.36813	2.1529	2.17813	2.06499	2.09756	1.77708	1.94855	1.97209	1.93694	2.19359	1.88758	1.92676	1.86096
853	F	112090	395322	1.38047e+06	24	2	13676	5925	841	2919	1941	2873	8555	5200	4123	2562	400	14568	5721	772	2010	3576	8134	5723	3279	2342	416	2526	824	918	750	1628	305	2816.3	2957	2.48632	2.61221	2.17833	2.22943	2.00516	2.16505	1.88464	1.9528	1.97299	1.94054	1.94777	1.9182	2.02545	1.96821
473	F	154459	505489	1.81948e+06	30	5	14095	11952	739	3476	4219	3907	11049	6949	4895	3564	489	15471	10518	683	3862	3688	11665	5825	6474	4409	466	3733	1176	1809	1148	2312	338	4333.1	4919.9	2.39869	2.25908	2.12472	2.1823	1.99185	2.04188	1.91564	1.88774	1.95548	1.94257	1.8653	2.01812	1.97174	1.96439
728	F	126938	411844	1.3646e+06	25	4	11067	8895	900	3680	3323	2883	8422	5341	3811	3068	485	12162	7294	770	3175	3737	8781	7143	4516	3430	514	3060	1261	1636	811	1801	429	4198.3	4178.2	2.38409	2.39283	2.18858	2.23685	2.00381	2.11729	1.73161	1.78268	1.89768	1.71989	1.63995	1.64723	1.69541	1.78693
447	F	130529	601159	1.80818e+06	30	5	14986	7785	497	2469	3247	2387	9685	5665	4607	3208	405	15416	8736	577	3355	2834	9475	5086	5245	2512	573	3034	1017	1474	883	2030	363	4364.3	4313.3	2.55029	2.54467	2.4657	2.357	2.29965	2.13667	1.97636	2.04341	2.04952	2.13707	2.15543	1.83883	1.96958	2.40985
578	F	121973	465861	1.13642e+06	26	5	12356	7889	849	2776	2915	3030	9818	5365	3794	2679	439	12612	7836	798	2366	3285	10011	4339	4318	2989	482	2840	996	1640	1049	2107	388	3934.4	3894.1	2.46514	2.4943	2.27344	2.30888	2.14874	2.20687	2.01828	2.01165	2.10587	2.02674	1.95149	1.9833	2.03511	1.98941
731	F	118804	489156	1.57314e+06	25	3	11357	6968	876	2875	3108	2988	9044	4975	3798	3583	393	12871	6108	894	2887	4031	8668	4519	2751	3775	439	2903	1051	1675	982	2159	345	3776.9	3648.9	2.28579	2.33161	2.15422	2.36404	2.03535	2.12083	1.92357	1.88272	1.95147	1.80335	1.74636	1.84017	1.76657	1.87715
542	M	145393	535205	1.71284e+06	25	4	15629	7889	924	3071	4408	2928	10809	7088	6509	3062	554	16124	9997	905	4308	3160	9400	5349	6098	3317	591	3024	1183	1498	996	2165	341	4010.3	3892.6	2.23145	2.35715	2.00267	2.12514	1.96794	2.12579	1.79308	1.89165	2.01899	1.89139	1.8368	1.85545	1.95868	1.91011
909	F	124387	399418	1.51392e+06	24	3	15656	7197	783	2336	3274	2388	9706	4992	4063	2467	415	16161	5621	821	2920	2947	9624	6511	3504	2845	389	2187	1031	1196	709	1719	342	3361.3	3339.3	2.16256	2.16996	2.10915	2.13759	2.00299	2.0758	1.77658	1.8798	1.88299	1.78244	1.72994	1.65127	1.78375	1.70142
645	F	120176	459626	1.42869e+06	27	5	10253	8289	962	2835	2970	3605	6823	5500	5395	2947	467	10281	7722	964	3077	3509	7500	6424	4170	3614	443	3141	1205	1579	1124	1979	244	3848.4	3815.5	2.50396	2.46653	2.23878	2.2246	2.05501	2.17294	1.94158	1.92003	1.92869	1.91478	2.02847	1.85197	1.82952	2.32852
973	M	126060	398068	1.62812e+06	27	4	13364	8717	1009	3403	1867	2885	8873	5880	4449	2438	503	14955	6652	944	1507	3515	8253	6162	5734	2923	488	3739	963	1474	979	1608	359	3088.7	3259.1	2.16416	2.1383	2.03861	2.01466	1.85634	1.92997	1.64647	1.74951	1.82844	1.62743	1.70422	1.67104	1.64314	2.00656
831	M	127938	479874	1.6096e+06	24	4	12978	8512	731	2397	3100	2565	9701	5122	6464	2240	424	13185	8843	803	3006	1995	9473	5755	5322	2737	410	2872	945	1719	1090	1998	366	3898.2	4177.7	2.52489	2.79379	2.28643	2.44165	2.24335	2.40729	2.03312	2.08716	2.27625	2.21988	1.95088	2.0532	2.048	2.1692
566	F	118062	479307	1.33887e+06	27	4	13295	7446	752	2494	2552	2281	7762	4630	4648	2014	370	14814	7908	901	2098	2856	6731	4782	4214	2864	481	2833	1099	1597	859	1420	325	4121.8	4051.2	2.5271	2.56436	2.34722	2.3958	2.21816	2.28285	2.15606	2.1293	2.12822	2.12709	1.99133	1.90053	2.00708	2.06061
739	F	121416	466059	1.51827e+06	27	2	10572	6142	637	3179	3175	3089	9100	6159	5646	2847	451	11722	6770	908	3089	3303	8472	6608	4373	3154	531	3228	1002	1334	827	1652	318	3654.6	3844.6	2.50376	2.82145	2.30089	2.31122	2.19665	2.21436	1.96888	2.03863	2.0597	1.99588	1.92279	1.9444	1.91761	2.02097
568	M	149794	544221	1.64331e+06	30	5	16577	10788	1141	3501	3788	3413	11203	6435	4196	3644	510	16819	9493	1043	3373	4121	10601	5416	5909	4599	539	3395	1210	1498	1131	1680	345	4476.3	4671.2	2.55238	2.55189	2.36891	2.3365	2.2056	2.24028	1.91864	2.07137	2.04442	1.97419	2.01105	1.96589	2.05887	1.92118
935	M	144560	478703	1.91843e+06	29	5	14450	9452	882	3114	3969	3114	11738	6081	5226	3329	595	15375	9347	831	3619	3150	11359	5710	6407	2711	555	3093	1181	1585	1148	2002	339	3222.8	3530.4	2.17203	2.18923	2.06747	2.12133	1.86928	1.95311	1.57748	1.81208	1.83004	1.69514	1.65285	1.63191	1.70541	1.66899
597	M	137464	505174	1.66299e+06	26	3	16191	9216	767	2595	3728	2478	9828	5001	4431	3369	475	16742	9606	586	3478	2865	9348	5280	4781	3755	445	2462	1052	1540	1085	1994	238	4150.6	3905.3	2.74765	2.83304	2.50367	2.41613	2.31518	2.5756	2.14533	2.12256	2.34166	2.2989	2.21825	2.07195	2.14862	2.76905
671	M	143917	585296	1.89951e+06	28	5	15621	9861	804	2661	2969	2802	9235	6418	6626	3905	425	15451	10232	849	2808	3020	8897	6888	4835	4256	547	2807	1096	1925	1259	2244	383	4701.7	4219.5	2.48946	2.59423	2.33255	2.38821	2.23867	2.28736	2.11763	2.07193	2.20513	2.14326	2.20603	2.06864	2.11617	2.46956
514	M	125818	453437	1.38672e+06	22	4	11788	9088	1074	3022	2897	3221	8492	6751	3988	2825	408	14528	7758	1053	2969	3634	7913	4487	4012	3785	498	3802	1161	2017	952	1989	339	3695.6	3676.7	2.34437	2.47988	2.22041	2.28078	2.2255	2.25523	2.10213	2.16316	2.23264	2.18299	2.57372	2.1335	2.21813	2.42733
698	F	135373	462517	1.40255e+06	25	3	15048	8397	1104	2856	3500	3085	10487	4764	4307	3313	472	17669	7555	1138	3487	3258	9875	4872	3952	2865	477	3203	1195	1840	1088	1961	299	4045.4	4115	2.54294	2.64639	2.22844	2.28048	2.16141	2.27782	1.83415	1.9288	2.05089	1.88477	1.89572	1.91653	1.95464	2.14419
799	M	132523	490023	1.68797e+06	30	5	12195	10114	1230	2842	3212	2810	9683	5634	4995	2772	493	12825	9558	958	3045	2842	10203	5238	5339	3447	507	3501	1062	1593	1051	1946	265	4087.2	4235.7	2.67145	2.64439	2.38635	2.4082	2.13649	2.25897	1.99761	1.97552	2.0535	2.09241	1.98004	1.84563	1.93724	1.94394
635	F	115826	384904	1.28074e+06	25	4	13480	7638	683	3106	2828	3303	6769	4149	3432	2834	475	14701	7727	749	2555	3403	7564	4913	2316	2846	525	3076	887	1758	1071	1487	276	3408.5	3512.4	2.40332	2.4641	2.30724	2.32709	2.16303	2.28114	1.80397	1.97209	2.15174	1.97393	1.86759	1.87789	1.93245	2.49861
557	F	138043	513534	1.27232e+06	29	5	15467	8322	782	3405	4556	3204	9031	6455	4333	2844	414	15132	7739	771	4759	4128	7517	6741	4907	3687	398	3519	1314	1475	1023	2461	281	3939.1	4086.9	2.2674	2.33283	2.1536	2.28612	2.09684	2.23857	1.98077	1.98561	2.11923	1.95479	1.82651	1.83366	1.89679	1.97986
727	M	138261	455070	1.58196e+06	24	4	14543	8033	1053	3108	2723	3959	10898	5384	5717	3812	558	13877	8605	994	2497	3769	10238	4971	5610	3956	525	3359	1215	1772	1134	2514	425	3935.8	4269.2	2.37623	2.40712	2.15698	2.24205	1.99727	2.11828	1.92604	1.8193	1.86447	1.83828	1.64942	1.64429	1.72558	1.69775
462	F	111633	418587	1.26398e+06	30	5	13550	5593	666	2047	2580	2327	9342	4916	4259	2441	259	13926	5976	721	2292	2251	8785	5212	3712	2197	341	2246	854	1439	841	1234	288	3561.7	3667.1	2.99197	2.77723	2.63178	2.62757	2.43042	2.41193	2.1387	2.17502	2.16775	2.27766	2.0134	2.05667	2.19236	2.02882
745	M	124988	431039	1.5287e+06	28	5	9991	7349	1071	3989	3656	2819	8807	5995	6063	3097	470	11214	6722	990	3552	3075	9480	5377	6209	3848	472	2772	910	1396	1017	1884	328	2966.8	3084.7	2.25911	2.31482	2.08837	2.19081	1.92959	2.02527	1.71949	1.84196	1.94033	1.76199	1.74796	1.83778	1.84729	1.85473
511	F	139711	417896	1.42478e+06	26	5	12995	9432	904	3025	2999	3162	9110	7102	4886	4690	548	16070	8937	969	2885	4371	7950	6561	5170	3040	550	3093	1288	1878	1286	1842	415	3742.4	3797.5	2.26847	2.29654	2.24605	2.22315	2.13705	2.15001	1.94242	1.96247	2.06209	2.1196	1.84476	2.00384	2.03063	1.95108
807	M	135456	401712	1.54055e+06	22	1	13262	10373	674	3407	3122	2726	10400	5760	4847	3257	588	15318	8582	578	2966	2714	10112	5863	6726	3341	505	3271	1031	1794	1020	1921	368	3536.4	3609.2	2.05983	2.1337	1.92295	2.12078	1.86719	1.99554	1.68001	1.73177	1.89949	1.713	1.60962	1.62158	1.73415	1.67177
997	F	124190	349601	1.56028e+06	25	3	13044	9594	654	2935	3119	1980	9729	4420	5489	1744	403	12025	8500	657	2795	2659	9740	4740	4893	2179	498	3150	916	1553	989	1980	303	3425.5	3290.6	2.41959	2.37018	2.057	2.1403	1.74161	1.90049	1.74318	1.70081	1.75477	1.99511	1.62071	1.70767	1.7991	1.707
645	M	144454	551434	1.74777e+06	27	5	12882	8625	754	3349	2673	3828	11449	7608	5449	3351	565	15444	9071	679	2792	3772	12533	7133	5060	3421	546	3666	1161	2085	969	1761	311	3784.1	3894.3	2.62393	2.82691	2.50085	2.60047	2.40382	2.41574	2.12715	2.09201	2.22448	2.1921	2.03245	1.97194	1.98335	2.46279
494	M	142952	492449	1.58217e+06	25	4	16631	9046	993	3074	3008	3212	9306	6162	4787	3301	464	16804	8821	1056	3187	4499	9199	6550	4465	4085	487	2821	1115	1779	1187	2409	369	4078.3	3968.1	2.60577	2.65221	2.34632	2.32167	2.17236	2.21658	2.04176	1.99195	2.05642	2.08729	1.94676	1.9674	2.08071	2.22108
973	F	129945	397353	1.41859e+06	27	3	12792	7505	1040	2852	3081	2756	11438	6333	4195	3062	521	14109	9030	1091	2924	3393	9078	5666	4387	3253	489	2848	1204	1456	1186	1630	300	3532.7	3497.4	2.17897	2.25071	1.97251	2.03422	1.8774	2.00892	1.64852	1.72551	1.81913	1.74124	1.67928	1.63041	1.65239	1.8544
440	M	132849	450465	1.47544e+06	26	4	13496	11338	709	2975	2610	3344	8536	4834	4789	3694	397	13547	10614	660	2200	2804	8835	4983	6247	2987	371	3329	1173	1819	1104	2219	335	4023.5	4241.7	1.99891	2.0899	2.09307	2.22515	1.94371	2.02472	1.79933	1.83913	2.04626	1.94205	1.77689	1.85989	1.94259	2.03203
728	F	143014	459524	1.62733e+06	28	5	14864	8130	674	3892	3572	2932	10812	7165	5939	3154	487	14325	10031	696	3411	2717	10064	5535	6060	3743	548	4328	1147	1633	1268	2369	454	4024.7	3917.4	2.21866	2.27688	2.18369	2.20264	2.05423	2.05712	1.77698	1.92568	1.9311	1.77148	1.98459	1.74011	1.83941	1.8063
484	M	146475	506023	1.62342e+06	27	4	15758	9150	879	2871	3813	3971	8604	8070	4853	3985	431	17238	10164	878	3657	4086	8957	7053	4650	4014	474	3037	1194	1715	1009	2592	369	4444.1	4252.9	2.31091	2.22023	2.16419	2.07873	2.02723	1.99117	1.79568	1.88045	1.86343	1.75012	2.37308	1.84983	1.80048	2.5071
652	M	135562	563237	1.64286e+06	25	4	13772	8669	1147	3519	3082	3395	9127	6092	5916	3113	429	14259	8390	954	2774	3151	8939	7354	5073	3087	463	3216	995	1476	1036	2214	332	4482.1	4549.8	2.62723	2.79715	2.33762	2.53258	2.11383	2.24853	1.79506	2.00737	2.19292	1.93365	1.80145	1.87276	1.98165	2.10319
962	M	132688	483359	1.88876e+06	27	5	12817	6884	730	2818	3601	3085	9373	6810	6431	2629	456	14350	9149	792	3269	2953	9287	6618	5007	3020	531	3465	1018	1667	910	2157	325	4271.2	4334.5	2.72453	2.99338	2.24155	2.29937	2.09563	2.17456	1.78121	1.82654	1.90022	1.78024	1.67074	1.62529	1.71422	2.03534
480	M	152551	536851	1.7722e+06	28	5	17631	7035	1002	3827	3446	3691	9711	8529	5455	3631	405	17727	7809	1130	3382	4661	11711	7273	4396	2573	479	4267	1034	1839	1311	1872	365	4329.7	4814.8	2.36158	2.41878	2.31518	2.35824	2.19748	2.2168	1.9433	2.09556	2.10956	1.9621	2.09861	2.20738	1.97928	2.10732
784	M	141272	477003	1.7084e+06	25	4	16499	7726	971	3421	3426	2900	11696	5490	4491	3556	569	16559	6351	676	3049	3355	12334	5983	4859	3702	563	2785	1099	1593	895	2004	341	4185	4133.4	3.69871	3.77193	2.95288	3.12413	2.55999	2.87143	2.167	2.08655	2.22573	2.07402	1.99107	1.86036	2.03119	1.99539
458	M	163844	540240	1.65928e+06	29	5	14437	10146	1035	4090	4277	3297	12629	8341	5619	4412	587	16805	11265	1038	4121	4529	11952	7211	6065	4061	590	3945	1417	1811	1062	2054	401	4293.1	5006.2	2.16016	2.15631	2.16309	2.21733	2.06266	2.20721	1.82799	1.9265	2.11781	1.9403	1.76602	1.80155	1.80524	1.94031
676	M	109233	430556	1.3891e+06	27	5	11763	5153	723	2554	2327	2681	7914	5223	4818	2391	427	9898	7460	719	2057	2570	7880	5792	4415	2397	441	2649	855	1557	987	1713	334	4335.2	4196.2	2.54719	2.58135	2.23409	2.37739	2.13318	2.27598	1.89937	1.98913	2.12389	1.9187	1.74744	1.91614	1.78065	1.96978
851	F	125049	440306	1.62818e+06	27	4	12894	7925	774	2794	2763	3016	9234	5945	4164	3728	396	12134	7210	730	2718	2620	9674	6123	3965	3292	391	2992	1004	1645	943	2322	362	3735.5	3726.3	2.18511	2.23137	2.0649	2.14684	2.00249	2.12302	1.81804	1.95282	2.11918	1.86036	2.02392	1.90041	1.89351	2.01856
501	M	152349	596724	1.79262e+06	26	4	16620	9964	896	3340	4336	3718	11371	7383	4377	3244	563	17281	8103	929	4478	3774	9851	8698	3967	4653	542	4151	1097	1569	1061	2522	330	4418.9	4439.4	2.15718	2.14602	2.29664	2.25914	2.11459	2.10922	1.94363	1.99499	2.09854	1.9038	2.36917	1.98031	1.96377	3.33017
978	M	134552	449150	1.60782e+06	27	5	12356	8880	883	3119	2665	2793	11011	5854	4889	3266	474	14699	10149	880	2837	3257	10059	4947	3798	2798	578	3408	1265	1701	1088	2234	352	3999.5	4414.1	2.24962	2.2806	2.11452	2.14963	2.05088	2.10799	1.73265	1.95819	1.99127	1.90658	1.77928	1.83137	1.81167	1.95013
517	F	146651	505098	1.65721e+06	28	4	14499	10170	772	3755	3305	3907	11004	5780	5170	3521	548	15348	9611	821	2948	3235	11304	6505	4821	4595	629	4258	1308	1700	1280	2061	303	3653.4	3730.6	2.44641	2.49859	2.23961	2.32844	2.12209	2.15259	1.88998	1.9384	2.05052	2.01424	1.99708	1.88372	1.88477	2.60068
845	M	121631	538514	1.77427e+06	28	4	10497	7346	706	2797	3134	3093	7792	5604	5834	4317	426	11670	7734	907	3111	3965	6938	5682	4894	4428	405	3035	998	1257	1135	1540	340	3945.9	3964.8	2.31246	2.45526	2.26663	2.22726	2.08913	2.12385	1.84367	1.89783	1.90352	1.93716	2.03843	1.72561	1.78668	1.8384
581	F	104036	443153	1.30752e+06	20	3	10312	6137	782	2442	2526	2616	6820	4868	5040	1640	345	11171	6408	822	2263	2646	6461	5098	3983	2294	370	2360	945	1235	908	1918	286	4241.2	4270.6	2.31812	2.58588	2.18425	2.38266	2.03456	2.26995	1.91619	1.93646	2.12785	2.06814	1.76989	1.82442	1.9035	1.88742
729	F	111523	423457	1.39743e+06	23	3	12981	8280	628	2183	1922	3243	6909	4319	2355	3072	422	14992	7558	712	1576	2802	6879	5042	2426	3041	512	3100	877	1769	1007	1243	295	3286.3	3681.6	2.42219	2.60664	2.1987	2.25635	1.98534	1.99896	1.79765	1.80708	1.89526	1.83716	1.68925	1.74288	1.84251	1.9341
1061	F	129664	399285	1.55255e+06	27	3	13472	7385	702	2868	3472	2660	10375	5750	4006	2631	486	16083	7461	825	3323	2956	9665	6232	4299	3195	491	2956	1321	1936	1039	1824	391	2817.6	2908.4	2.29878	2.29273	2.02962	2.0419	2.00004	1.97268	1.60729	1.80564	1.81412	1.67178	1.66979	1.65287	1.79606	2.29987
679	M	122934	502006	1.56938e+06	29	4	11263	7705	980	2959	2070	2553	8289	6592	5639	3287	495	13113	8656	1066	2446	2805	7344	4829	5351	3455	451	3329	1155	1480	964	1878	277	4463.3	4460.8	2.34114	2.3712	2.09181	2.17873	2.08592	2.12459	1.94593	1.979	1.97222	2.04841	1.86137	1.92031	1.90527	2.46823
565	M	143486	456531	1.47171e+06	30	5	16548	8491	1041	3006	2971	3554	10708	5976	4220	3860	415	18068	7835	1008	3446	4060	9782	5722	5044	4251	428	3288	1140	1652	1036	2029	446	4540.2	4553.7	2.5296	2.60307	2.38208	2.38062	2.25186	2.29358	2.0025	2.0299	2.05238	2.01878	1.99167	1.9614	2.09437	2.03162
551	F	136996	421848	1.39575e+06	24	2	12439	9820	1089	2908	4205	3499	9289	5679	4593	4086	538	16094	7582	907	3972	4200	9120	5096	5122	3382	636	3320	1095	1662	1027	2213	370	3364	3747.4	2.4572	2.52063	2.1722	2.21914	2.08459	2.17449	1.8714	1.86609	2.04258	1.8157	1.76797	1.91865	1.87348	2.06599
921	F	127360	471733	1.53194e+06	28	5	11833	7615	725	2874	2604	2281	10561	5957	5804	3590	398	12604	8462	675	2667	3097	9313	5198	5343	3916	425	2569	921	1557	1058	2143	349	3278.9	3461.7	2.29404	2.35154	2.15453	2.25669	2.0627	2.20441	1.85655	1.93403	2.02252	1.94393	2.10682	1.83801	1.8923	2.16223
1014	M	124258	418918	1.65744e+06	19	3	9220	9496	991	3078	3143	2418	8976	6464	6190	3678	427	9105	9946	1190	2577	2785	8005	6287	5730	3075	417	3116	1318	1479	867	2359	342	3282.2	3499.2	2.18214	2.30444	1.97468	2.02934	1.98446	1.98785	1.65823	1.90744	1.93234	1.79244	2.1737	1.77138	1.84855	1.89012
850	F	111135	386387	1.18688e+06	31	5	12240	8368	949	2155	2820	3261	7974	4903	2772	1913	429	12348	7562	837	2569	2727	8475	4351	3389	1990	441	2938	1050	1256	1188	1337	329	3128.9	3360.6	3.14323	3.06127	2.50705	2.51234	2.20601	2.17448	1.79049	1.9007	1.97618	1.88107	1.69362	1.76844	1.77533	1.75567
778	M	139947	468184	1.88614e+06	25	4	12575	9471	1144	3774	3538	2449	10767	6021	5567	2615	607	13980	9336	930	3155	2836	10571	5723	5636	3547	712	4117	1098	1560	1001	2282	368	4048.2	4563.6	2.37185	2.5583	2.15469	2.20816	2.06304	2.1837	1.90818	2.00228	2.13673	2.01878	1.81198	1.87505	1.91088	2.3289
562	F	136435	508007	1.50124e+06	29	5	12916	8568	882	2961	3285	2806	11203	7095	5108	3179	404	13545	8538	995	3400	3185	10653	6866	4870	3740	355	3186	1074	1288	895	1996	276	4111.1	4067.4	2.93498	2.77443	2.51039	2.37607	2.29742	2.25194	1.8454	2.03779	2.0425	1.97568	1.93383	1.97132	1.95601	1.9317
560	F	126529	475713	1.46821e+06	28	5	11860	8710	682	2634	2136	3033	10603	5882	5067	2589	474	13194	8787	688	1942	3428	10258	5019	5723	2554	452	3080	917	1598	680	1576	314	3762.1	3837.3	2.56779	2.63043	2.43965	2.46863	2.18716	2.30685	2.02179	1.96515	2.11478	2.18257	1.79952	1.95864	1.98442	2.10195
653	M	142249	463316	1.50617e+06	28	4	14243	7540	1091	3463	2581	4133	10067	7545	5528	2880	443	14771	8589	1058	2661	4604	9686	5800	6359	3034	477	3741	1284	1799	923	2256	396	4678.4	4789.5	2.51977	2.5509	2.36838	2.37677	2.23325	2.2628	1.97908	2.06072	2.08084	1.94879	1.9245	1.91879	1.9431	2.06803
712	M	155872	514223	1.65733e+06	28	4	15059	9970	999	3341	3829	3626	11228	8151	5087	3499	467	14864	10138	951	3450	4007	12508	8413	4695	3654	570	3659	1170	1605	963	2382	288	4200.6	4368.1	2.56588	2.68296	2.34925	2.52616	2.20003	2.3604	1.8917	1.93497	2.16599	1.93886	1.81788	1.92061	1.93697	2.23883
749	F	124970	412952	1.35301e+06	28	5	14290	9077	666	2343	2483	2811	9405	5084	4335	2432	557	15400	7601	675	2479	3123	9125	4922	4480	2751	608	2701	876	1566	1046	1688	281	3613.9	3777.6	2.29628	2.35579	2.17454	2.18071	2.07303	2.13917	1.98239	2.02625	2.13882	2.10229	1.94657	2.0565	2.08455	2.04562
537	M	160695	465938	1.46188e+06	25	3	18936	9912	874	4038	4082	3814	10017	9071	5250	4163	379	20313	11195	906	4525	3817	9269	7836	4429	3895	465	4037	1139	1898	997	2107	259	4095.1	4299.5	2.44179	2.61745	2.33244	2.42149	2.20031	2.34018	1.96925	2.02959	2.14709	2.08121	1.96802	1.97559	2.11855	2.09419
641	F	146296	459458	1.59629e+06	28	5	14268	7155	785	2684	3211	3343	12419	7383	5734	4487	480	13918	9291	825	3381	3449	12162	6316	5881	4010	422	3318	1223	1770	1119	2473	417	4034.1	4041	2.64944	2.74757	2.27652	2.34343	2.20641	2.17453	1.93385	1.95285	2.0085	2.13122	1.91506	1.94037	1.97873	2.34132
738	M	149003	472469	1.66329e+06	26	5	12189	10868	1015	3351	4227	2831	10984	6580	6445	4338	524	12263	11250	1069	4336	3308	11507	6904	5899	3640	586	3395	1138	1570	904	2116	338	4028.7	4140.2	2.94103	2.94691	2.5005	2.38234	2.25675	2.32395	1.88594	1.9899	2.01954	2.08306	2.50846	1.9523	1.92137	2.1496
621	M	120454	452287	1.44978e+06	30	5	11334	10055	733	1958	2037	3220	9058	4259	3239	3440	460	13579	8232	751	2381	3282	8018	5008	4257	2833	509	2897	1106	1493	834	2241	233	3653.9	3889.8	2.43638	2.43713	2.23548	2.29459	2.10539	2.13147	1.82028	2.03615	2.15544	1.86101	1.97781	1.96406	1.99063	2.1759
601	F	129841	494508	1.3279e+06	27	4	15946	10800	754	2775	4398	2519	7528	4621	4098	2130	514	14467	7256	1014	4025	3580	8990	5723	3706	3192	597	3089	1094	1686	734	2011	320	3977.8	4118.1	2.45805	2.60995	2.33398	2.34659	2.20552	2.17995	1.93785	1.99332	2.02897	2.06237	2.03114	1.84189	1.88677	2.39996
945	F	119587	440436	1.45436e+06	25	5	11396	6627	925	2464	2525	2501	9618	6441	3869	3217	403	12317	5573	746	2395	1803	10163	5538	6336	3462	389	2352	985	1503	714	1618	232	3280.2	3404.4	2.54119	2.65937	2.31976	2.43392	2.04389	2.20648	1.86845	1.92463	2.02264	1.87353	1.77444	1.73443	1.78581	2.16103
975	F	129240	431843	1.57484e+06	28	5	12331	8310	891	2712	3206	2681	8687	7013	4943	2895	413	12864	8341	835	3321	3145	9122	7037	4674	3440	400	2721	1116	1573	869	2204	320	3679.6	3617.7	3.50976	3.43608	2.55311	2.77135	2.2029	2.4096	1.86591	1.83963	1.89345	1.8079	1.74672	1.62729	1.60743	1.63892
645	M	143199	495753	1.5919e+06	28	5	12705	8474	889	2640	4673	3029	10833	6233	6747	4297	426	13884	10233	925	3650	2535	11128	6135	6331	3352	479	2942	1194	1837	1273	2345	334	3628.1	3829.1	3.04554	3.26111	2.63797	2.58004	2.39126	2.42617	2.04201	2.0908	2.12415	2.15361	1.9685	1.95709	1.9317	2.33106
642	F	127345	487768	1.21609e+06	25	3	11972	8365	701	2197	3506	3434	8915	6279	3832	3973	428	13182	6795	824	3135	3766	8334	8102	3808	3833	402	2508	1164	1553	995	1575	379	3891.7	4211.9	2.94275	3.07092	2.59077	2.54171	2.29897	2.36838	2.07208	1.9204	2.09954	1.939	1.84053	1.7615	1.85312	1.97156
640	F	138853	405551	1.49634e+06	29	5	13501	10286	912	2697	3149	2874	9903	6256	6044	2669	468	14304	10369	890	2743	2920	9410	6681	6079	1904	463	3185	815	1752	1032	1906	343	4017.9	4122.9	2.19527	2.33766	2.11473	2.16677	1.96766	2.09781	1.66082	1.87601	1.96867	1.82586	1.80678	1.91559	1.94493	1.91528
952	F	135443	473454	1.70248e+06	26	5	13961	7548	984	3087	3912	2569	11667	5309	3883	3321	507	14491	8413	997	3940	2820	11435	5334	3882	3524	504	3142	1065	1774	955	1973	342	3465.1	3433	1.94727	1.97103	1.93346	1.89356	1.8274	1.80666	1.69677	1.78855	1.80801	1.68173	1.80006	1.57744	1.61493	1.87224
647	M	138829	536249	1.78474e+06	24	3	15306	9985	1259	3827	2809	4215	8760	6298	3608	2789	567	15805	10400	912	2306	3351	9225	6096	5110	2748	592	3750	1036	1661	878	1930	344	4497.7	4767.7	2.28873	2.25451	2.13222	2.11745	2.03173	2.03658	1.79031	1.86749	1.97224	1.92633	3.35509	2.02743	1.72986	1.87212
760	F	128038	464141	1.4045e+06	27	5	10489	8810	899	2995	4197	2878	10355	5145	4667	2340	492	11144	7539	1103	2867	3882	9620	6529	6128	2938	520	2959	1584	1404	1096	2120	403	4489.4	4557.5	2.22015	2.39882	2.13594	2.16861	2.02121	2.11144	1.84066	1.80937	1.98598	1.88831	1.82621	1.76751	1.81444	1.82696
438	F	107659	393195	1.21204e+06	27	4	12111	7298	767	2433	2234	3041	6338	5482	3064	2470	333	14551	5757	796	2362	3651	6088	3801	3190	2876	377	2885	759	1280	884	1537	220	3191	3254.9	2.57925	2.66825	2.37859	2.46053	2.23985	2.27462	2.08122	2.04976	2.12235	2.07314	2.15003	2.05473	2.19002	2.23692
435	F	117424	424999	988365	23	4	13132	8409	777	2309	2576	2750	9030	4127	3504	2788	511	13242	7654	795	2381	2529	8859	5516	3761	2953	442	2539	765	1436	835	1586	284	3417.5	3402.6	2.99351	3.11873	2.43944	2.58242	2.40465	2.58447	2.15128	2.17139	2.36841	2.20788	2.02959	2.08145	2.13431	2.37064
728	F	135514	449362	1.46251e+06	29	5	12872	8189	726	2794	4451	2734	9030	6003	7020	3082	396	12365	9531	556	4214	2546	9778	6216	5586	3417	422	3042	1120	1513	1161	2416	329	3961.8	3955.7	2.23309	2.09644	2.06765	2.11543	2.02137	2.06363	1.86186	1.93333	1.93656	1.9291	2.13231	1.84589	1.91612	2.12374
620	M	146409	462270	1.64455e+06	27	5	17232	10326	944	3144	3038	3577	8772	7659	3849	3432	477	17589	11103	1196	2866	3750	9422	6028	4151	3037	505	2977	1213	1421	972	2482	355	4550.5	4800.9	2.49076	2.38702	2.21314	2.18829	2.1068	2.08852	1.75147	1.90106	2.00252	1.80067	2.63074	1.85198	1.90314	2.01623
844	F	94875	341838	1.23768e+06	27	5	9993	6735	732	2114	2045	2693	6223	4311	3664	2056	454	9811	6505	771	1850	2923	6488	4601	3027	2273	475	2196	812	1359	948	1535	311	2884.7	2940.3	2.15222	2.18124	1.94693	1.99853	1.78437	1.88266	1.6067	1.66709	1.75222	1.65675	1.56216	1.62257	1.60165	1.67983
499	F	145794	513284	1.63723e+06	28	5	13934	11298	794	3309	3081	3052	9756	7175	4738	3187	519	15364	10401	803	3457	3762	9932	6300	5756	3238	508	2859	1285	2128	932	2818	302	4022.9	4224	2.40791	2.50664	2.26448	2.3767	2.11804	2.29268	2.00499	2.01061	2.16302	2.11463	2.037	2.05247	2.03409	2.31056
953	M	116690	424420	1.44605e+06	28	4	9109	8009	1023	2773	2770	2479	8338	5595	5592	2071	409	11006	8143	1033	2739	2779	8481	5517	5179	2979	376	2200	1060	1425	836	2144	304	3483.7	3747.2	2.6696	2.72438	2.21136	2.25074	1.98646	2.14287	1.88403	1.75962	1.87221	1.77147	1.56093	1.63206	1.61453	1.70768
836	F	115591	405451	1.35371e+06	26	4	10820	7594	774	3280	2461	2314	9073	4941	4020	3307	369	11126	6360	690	2250	2893	8544	6623	4732	3474	444	3359	936	1428	875	1771	279	3452.2	3421.2	2.33861	2.36078	2.13011	2.12195	1.88083	1.93776	1.78868	1.81899	1.77377	1.88769	1.90247	1.69619	1.71056	2.51406
730	F	113972	451878	1.51893e+06	21	3	9740	6643	857	3108	2366	2943	8480	5823	4253	2950	451	10815	6565	850	2752	3299	8323	5209	4498	2518	435	2499	1229	1461	1143	1964	367	4035.4	4142.1	2.44613	2.44506	2.21234	2.37879	2.13078	2.22078	1.78885	2.00005	2.06912	1.83147	1.84818	1.83487	1.87596	1.91869
1012	M	138227	431409	1.79158e+06	24	2	13410	8866	840	3036	3811	2797	10092	6069	6122	3562	487	14631	8333	899	3447	3134	9727	5763	4632	3535	516	3518	1062	1757	1413	2093	312	3453.9	3480.1	2.15914	2.22823	1.91893	2.09816	1.85377	1.92383	1.61159	1.68817	1.77812	1.70873	1.60772	1.58468	1.60926	1.59132
513	F	133089	462786	1.47574e+06	30	5	15228	8064	714	2586	3189	3241	9371	6651	3424	3165	443	15662	8472	741	3092	4532	8998	5539	3704	3747	509	2954	1240	1400	975	1975	438	4048.2	4109.1	2.47542	2.49062	2.56359	2.36867	2.36807	2.23475	1.98227	2.15681	2.11326	2.08883	2.0463	1.93004	2.1434	2.06046
1052	F	110189	400921	1.46485e+06	28	3	9711	8676	914	2733	3773	2836	7806	4385	2907	1687	410	11023	6553	943	3807	2761	8017	4912	4888	1982	403	2633	1156	1266	656	2051	363	3012.2	3044.5	2.32669	2.38155	1.97312	2.09302	1.8867	2.05889	1.73748	1.73126	1.90529	1.84906	1.55823	1.6966	1.74874	1.7123
514	M	158245	544363	1.69856e+06	25	3	15999	10513	983	3421	3665	3137	11691	8803	7421	2172	378	16746	9887	950	3314	3133	11654	6995	6925	3967	314	3681	1060	1282	754	1967	302	3940.9	4172.1	2.64718	2.77399	2.48912	2.51865	2.27707	2.43099	2.17193	2.22151	2.25926	2.16103	2.07104	2.19895	2.1387	2.20347
704	F	138421	447381	1.3011e+06	29	4	11505	9784	885	2766	3860	3507	9856	5969	5651	4241	446	12366	10748	1060	3781	4363	9576	5496	5108	3859	586	3301	1173	1508	1267	1915	336	3746.6	3722.6	2.62558	2.66229	2.29748	2.39337	2.20182	2.20745	1.8503	1.96435	2.01352	2.02248	1.7807	1.81967	1.8525	2.03453
497	M	129902	519207	1.59323e+06	25	4	12960	9201	1003	2712	3475	3091	8650	6675	3977	3453	429	16347	7040	848	3407	3305	7867	6091	4607	3998	446	3011	1052	1523	1007	1797	383	4606.2	4394.5	2.42977	2.40956	2.2063	2.37418	2.21417	2.28579	1.971	2.05302	2.1889	1.95429	2.10781	2.01401	2.00744	2.86366
1038	F	125100	428909	1.48581e+06	25	2	12579	7604	671	2961	3135	2893	10172	4968	4693	2967	449	13096	6503	638	2673	2758	9872	6363	3692	3266	557	3580	1079	1496	947	2001	285	3626.7	3943.8	2.49578	2.57086	2.20832	2.3132	2.11197	2.09093	1.94697	1.96085	1.96756	1.95859	2.12047	1.87771	1.96079	1.88528
966	M	126455	430731	1.58657e+06	29	4	13385	7631	860	2985	3584	2916	9520	5006	4482	3337	452	13694	7252	628	3336	2972	8815	5567	5222	2904	389	3083	1164	1744	1055	1545	367	3264.5	3595.7	2.54354	2.56485	2.39435	2.5743	2.18884	2.2882	1.8856	2.05129	2.11178	1.90174	1.93369	1.92359	1.92689	1.93192
828	M	122330	424981	1.66855e+06	27	5	11788	7580	1043	2690	2740	3062	8773	4914	6401	2810	496	12909	7696	916	2567	2910	8303	5353	4041	4150	531	3508	888	1471	1201	2099	307	3620.2	3719	2.11996	2.16553	2.02734	2.03008	1.93607	1.96282	1.84014	1.79094	1.87301	1.91229	1.99812	1.79639	1.72351	2.00914
960	M	144414	482643	2.0036e+06	23	3	15686	11073	1194	3382	2722	3640	11590	5755	5286	2393	635	15079	8386	962	1794	4009	11999	5286	4365	3100	569	3407	1206	1925	1083	2710	447	4178.4	4091.3	3.74197	3.85128	2.61633	2.86651	2.10854	2.36095	1.71203	1.76348	1.92549	1.77114	1.67158	1.71645	1.75475	1.75666
685	F	138257	470189	1.46624e+06	26	4	14205	9323	957	3409	2937	3868	10492	5813	4753	2554	509	15251	7747	1030	3118	3931	10905	6712	4282	4045	527	3291	1059	1831	1110	1859	400	3964.5	4081	2.31103	2.27238	2.18342	2.1894	2.04219	2.04771	1.78531	1.89481	1.90309	1.84888	2.06745	1.78765	1.8626	1.85112
845	F	127220	433966	1.32572e+06	26	3	11372	6281	1167	3352	2981	4083	9492	5520	5220	3632	433	11967	7202	1109	2895	4614	10035	4917	4567	4163	530	3304	1072	1778	1364	1353	278	3612	3849.3	2.71385	2.69155	2.29951	2.34623	2.11877	2.16373	1.79459	1.89217	1.86846	1.87183	1.76384	1.78296	1.81784	1.73047
573	M	141423	497372	1.64798e+06	28	4	15854	8932	848	2939	3070	3327	9585	6916	5393	3380	517	16544	9544	926	2462	3752	7926	6533	5923	2617	510	3589	1031	1486	998	2173	292	4592.9	4690.5	2.34512	2.36834	2.15289	2.10284	2.07254	2.05606	1.91329	1.94845	2.00335	2.07551	1.95769	2.0116	2.10676	2.05432
871	F	131020	442690	1.59407e+06	26	4	12948	10500	840	2407	3695	3069	8675	5526	4414	2929	456	13741	10113	772	3538	2977	8276	5454	5329	3277	483	2945	1137	1645	858	1963	316	3561.8	3946.5	2.47883	2.55613	2.18434	2.25811	1.97007	2.06952	1.73551	1.80163	1.85966	1.57367	2.0795	1.73693	1.78963	2.33873
1041	M	134248	373757	1.7993e+06	26	4	13958	6929	762	3003	2731	2429	9918	6751	6625	4130	523	16806	7202	766	2666	2537	9342	6334	5796	3787	461	3637	998	1368	984	1977	336	3281.8	3182.1	2.15473	2.20604	2.10507	2.12841	1.91794	2.03038	1.67633	1.89733	1.95397	1.81309	1.83909	1.82392	1.83499	3.13309
450	F	138872	505864	1.45734e+06	29	5	14650	8619	769	3012	3427	4184	9662	7387	4948	3542	384	16002	7793	895	3673	4184	9141	7604	4774	3002	370	2992	1144	1675	1106	1824	306	4136	4033	3.02068	3.10369	2.69313	2.64191	2.29809	2.384	2.02325	1.90535	2.05025	2.02626	1.83896	1.81031	1.79614	1.92408
720	M	142955	449300	1.49639e+06	27	4	15149	10280	989	3680	3203	3762	8743	5867	5013	2750	470	16492	7892	956	3175	3629	9655	7715	4914	3799	520	3670	1443	1796	1284	2309	394	4160.2	4485.2	2.42862	2.27184	2.27732	2.22046	2.06974	2.05328	1.83208	1.94341	1.95624	1.93176	1.86196	1.84482	1.90454	3.32934
817	M	128047	434574	1.49112e+06	29	4	11364	8962	953	2609	3382	2956	10727	6297	5137	2305	554	12377	7578	1231	3384	3651	9552	5840	6009	2748	547	3155	1036	1424	795	1793	351	3559.6	3784.7	1.89122	2.00382	1.8174	1.9283	1.76895	1.86851	1.52874	1.63407	1.7489	1.65413	1.49385	1.54239	1.68197	1.73564
640	F	125283	432926	1.36748e+06	28	5	13887	7315	1035	2401	2758	3735	8007	4602	4404	3422	476	14067	6315	1095	2242	3648	8963	5377	5308	3757	482	2837	1117	1613	1116	2154	368	3883.9	4142.4	2.71207	2.68731	2.31663	2.4095	2.17156	2.16682	1.96406	1.93663	2.01931	2.11868	2.576	1.90928	2.04223	2.35744
550	F	123283	464057	1.45262e+06	27	5	12911	8448	699	3164	3807	2703	8213	5812	3379	3075	508	13118	8126	696	3839	3326	8419	5542	3814	2690	497	2562	940	1834	898	1757	402	3822.5	3812.4	2.6073	2.65271	2.4472	2.57354	2.2294	2.28063	1.96205	2.003	2.12116	1.88561	1.87505	1.92006	1.91359	1.99271
468	M	130137	432045	1.4174e+06	26	1	11569	8547	773	3196	2851	3377	10266	6260	5737	3096	428	11870	7016	821	2773	3671	9443	7741	6053	2838	423	4025	826	1361	908	1576	285	3664	3863.9	2.23007	2.43721	2.24171	2.38163	2.1682	2.27378	2.04538	1.98508	2.18315	2.13894	2.16174	2.01007	1.94072	2.50157
687	M	141486	492479	1.79315e+06	28	3	16740	9216	1014	2865	3133	3625	8863	6876	3432	3544	482	16904	10961	951	2642	3944	9740	5527	4527	2962	518	2773	1078	1896	849	1659	298	4287.8	4389.3	2.44302	2.51531	2.38786	2.36195	2.22625	2.25794	1.92827	2.06785	2.09496	2.00444	2.13301	1.98137	1.97824	2.08116
1200	F	120018	411377	1.5896e+06	22	2	14170	7349	740	3105	2007	2318	7925	5626	3895	2962	426	14011	8088	806	1907	2638	8456	4957	5220	2894	469	2871	868	1250	813	2179	262	3043.1	3078.5	2.5586	2.8536	2.10693	2.34588	1.93816	2.16179	1.74503	1.80307	2.02248	1.78969	1.67705	1.72813	1.80633	1.92418
726	F	132359	367701	1.45226e+06	27	3	12501	8746	936	2754	2491	2693	10764	6770	4303	3554	426	13597	9389	923	2412	2559	10485	6237	4680	3496	485	3062	967	1694	991	2050	410	3162.8	3234.4	2.33832	2.42197	2.05491	2.05531	1.92125	1.96618	1.68472	1.77198	1.84255	1.79952	1.63617	1.71571	1.84897	1.753
869	M	128977	380481	1.47298e+06	28	3	13260	8784	895	2136	3597	2366	9393	5884	4940	2947	454	13934	7976	925	3349	2911	8190	6928	4783	3297	419	2862	954	1458	945	1368	372	3169.2	3223	1.9829	2.16864	1.89878	2.0834	1.85335	1.97461	1.70629	1.73172	1.90885	1.71354	1.67503	1.71951	1.79597	2.31804
788	M	130085	417096	1.59968e+06	22	3	13822	7419	631	2665	3304	2413	10476	5084	4682	3099	499	14001	9150	704	3066	2959	10088	4376	3659	3636	447	3161	960	1634	978	2260	294	3811.3	3810.8	2.20977	2.27848	2.33415	2.36601	2.17319	2.23073	1.83036	2.01505	2.19026	2.01918	1.88205	1.86749	1.89922	2.28693
534	M	128635	444774	1.47246e+06	22	4	12788	8014	833	3315	3826	2907	10175	5642	4800	2136	397	14393	8356	777	3352	3250	9617	5804	3292	3521	385	3595	954	1206	686	1819	226	4052.3	3934.3	2.18312	2.22311	2.09854	2.17743	2.01993	2.08588	1.88552	1.93443	2.01195	1.91893	1.87094	1.84211	1.98413	2.3836
998	M	110762	360262	1.44288e+06	23	4	10851	8026	933	2431	2657	1733	7925	4517	4935	2417	440	11631	6740	844	2523	2130	7056	5749	3891	2523	471	3185	805	1472	925	2195	287	3521.1	3392.9	2.31757	2.45415	2.24666	2.23794	2.08836	2.13156	1.85046	1.99234	1.97682	2.01591	1.7437	1.77158	2.08562	1.72724
636	F	126579	438429	1.4515e+06	24	3	14298	6435	881	3531	2698	3015	9271	5458	3811	3550	460	15547	7685	773	2926	3630	8701	4396	3413	3621	553	3794	906	1739	844	1031	276	3625.8	3827.4	2.74206	2.81461	2.58455	2.66968	2.31161	2.37008	2.0113	2.1145	2.1402	2.10309	1.96019	1.92306	1.9953	1.94637
1200	F	105199	360187	1.35019e+06	25	4	9239	7326	579	2264	3326	1789	6344	3708	4562	2201	429	9916	6095	511	3126	1690	6651	3921	4828	3256	471	2074	852	1510	940	1823	208	3167	2711.3	2.61185	2.73881	2.49641	2.53913	2.29805	2.26086	2.01906	2.02668	2.0879	2.08049	1.94338	1.92254	1.99953	1.94093
567	F	119100	417920	1.30444e+06	23	2	14391	6808	548	2684	3537	2560	7298	6069	4568	2251	291	15230	7612	565	3392	3084	6985	6230	3303	2377	352	2782	838	1395	917	1628	270	3496.3	3493.6	2.31923	2.46188	2.3941	2.48368	2.21828	2.37553	2.04364	2.08098	2.1594	2.02098	1.9574	1.93234	1.99495	2.61897
851	M	121986	436583	1.54339e+06	28	4	13893	8019	868	2481	3017	2165	7791	6504	4607	2725	362	13956	9180	837	2651	1937	7348	5725	4655	3035	429	2965	950	1671	891	1523	285	3779.1	3431.2	2.37272	2.62974	2.14604	2.31907	2.06676	2.1515	1.98455	1.96153	2.12037	2.01503	2.21414	1.90993	2.32317	2.25548
587	M	152698	564964	1.71462e+06	29	4	16827	9697	1033	3551	3168	2894	9804	6553	6774	3473	543	16344	11054	751	3512	3994	9088	5881	7732	3260	418	2828	1075	1881	1336	1580	355	4501.7	4353.5	2.68491	2.66802	2.39275	2.51173	2.40943	2.48188	2.20132	2.20294	2.33103	2.35328	2.14548	2.20272	2.22106	2.41585
622	M	146757	485946	1.60814e+06	27	5	14279	8918	727	3184	3058	2555	10250	6362	7424	2911	600	15517	9932	817	2753	3658	9794	6263	6138	3737	553	3295	1266	1827	837	2260	316	3683.9	4212.8	2.31595	2.32868	2.15089	2.16822	1.98279	2.19631	1.83508	1.99568	2.12466	1.97904	2.02714	2.07081	2.15131	2.13807
1078	F	109121	355383	1.46309e+06	25	2	10200	7704	885	2698	2513	2191	8202	5308	4685	1824	439	9865	8340	895	2270	2826	8749	4441	4368	1621	451	2775	1066	1237	923	1785	263	3176.5	2700.5	2.05517	2.11367	1.9189	1.93271	1.8336	1.88401	1.687	1.72705	1.7744	1.88509	1.70068	1.72459	1.77936	1.67656
956	M	131606	434172	1.64519e+06	25	4	12954	9649	1060	3423	3304	2578	8386	5944	4995	3499	554	15179	6768	932	3358	2732	8642	6197	5827	3659	592	3095	925	1526	1116	2297	321	3539.4	3655.8	2.38332	2.46555	2.12624	2.13245	2.05398	2.17926	1.78441	1.90923	2.07799	2.05186	1.65007	1.74294	1.75308	1.81686
911	F	110627	381687	1.52163e+06	25	4	12317	5916	668	2384	2435	2192	8275	5313	4946	1663	409	13239	6929	750	2228	2276	8842	4676	5138	1536	437	2429	987	1160	959	1480	337	3031.6	3041.9	2.20789	2.38775	2.03558	2.10882	1.84511	2.01182	1.78395	1.70917	1.87542	1.91904	1.6393	1.66681	1.81173	1.88916
559	M	161222	507869	1.63991e+06	30	5	16941	10712	1326	3825	3854	3381	10624	8906	4667	4121	632	17103	10962	1014	3644	3603	10013	7658	6585	4429	553	3844	1276	1639	1191	2260	377	4606.7	4825.8	2.41373	2.42115	2.23381	2.2772	2.19838	2.21571	2.08602	2.01103	2.06509	2.11125	2.42812	1.95014	1.93934	2.99109
796	F	128395	405938	1.37463e+06	26	5	11581	8077	746	2601	2466	2938	11079	6031	4579	3462	423	13171	8700	918	2424	3572	10211	5776	4159	3481	454	3109	1096	1426	1105	1883	319	3891.1	4058.9	2.22185	2.35272	2.09168	2.15499	2.01002	2.06278	1.7275	1.80364	1.89881	1.73691	1.70963	1.74361	1.82408	1.89945
941	F	118028	431667	1.6529e+06	26	5	10025	8211	660	2347	1627	2689	9134	5460	5937	2561	447	11257	8606	797	2209	3084	8767	6012	3344	2818	482	2499	1079	1965	904	1681	421	3016.8	3612.7	2.27954	2.34706	2.20425	2.16673	2.1057	2.1489	1.87851	1.91115	1.97627	1.87966	1.78865	1.87365	1.94685	1.90842
776	F	134268	486206	1.49485e+06	29	4	13042	7986	857	3220	3431	3327	10861	5993	4523	3487	376	12551	7983	864	3438	4208	10623	6046	4861	3734	411	2984	1301	1737	916	2109	460	3805.5	3962.7	2.23865	2.18079	2.08505	2.07023	1.99764	2.01526	1.73304	1.8199	1.87145	1.78323	1.78035	1.76467	1.84981	1.8406
531	F	107783	386651	1.17675e+06	25	5	12164	10054	691	1583	2656	2123	7563	3745	3304	2042	322	11126	8143	775	2487	2764	7099	5293	2452	2652	467	2520	622	1532	1037	1481	266	3032.1	3078.1	3.03202	3.13797	2.75364	2.68223	2.52106	2.50242	2.0338	2.22017	2.23823	2.31178	1.9581	2.04625	2.15227	2.00423
589	F	137381	489559	1.55373e+06	30	5	14908	7685	905	3572	2442	3223	10404	7294	4811	3191	567	14851	9513	1017	2193	3323	11019	5120	4374	3492	611	3351	1185	1790	1043	1947	492	4157.3	4087.9	2.59139	2.68539	2.31198	2.33004	2.21013	2.21251	2.00513	1.93375	2.02106	2.11702	1.87412	1.86784	2.0114	2.06535
826	F	114271	386045	1.39826e+06	27	4	15059	6180	659	2030	2761	2411	7853	5247	4310	2786	359	14143	6832	627	2752	2082	8731	4138	3524	3410	443	2363	887	1449	497	1726	260	3426	3701.9	2.30915	2.30902	2.12698	2.20189	2.05022	2.13181	1.74699	1.95113	2.07139	1.6082	2.05438	1.85471	1.98321	2.3555
895	F	110668	419474	1.55929e+06	26	5	12230	7890	917	2507	2172	2733	8736	3816	3596	2725	423	12275	6382	863	1789	2980	8472	4134	3764	3266	404	3085	762	1341	837	1468	323	3708	3831.3	2.27811	2.36291	2.21744	2.17476	2.02036	2.03866	1.80239	1.91298	1.8999	1.86157	1.75324	1.71564	1.84618	1.6852
670	F	107260	479755	1.5624e+06	25	4	11066	7932	522	2025	2480	1917	7091	5332	4113	2674	428	11782	8945	636	2416	2365	6879	4417	3014	2219	358	2557	1134	1331	719	1328	308	3960.8	3946	2.47868	2.4422	2.26676	2.27751	2.17624	2.1073	1.86237	2.05587	1.98633	1.9835	1.9185	1.92939	2.06837	1.89719
773	M	113519	412298	1.57929e+06	22	3	10182	8192	959	2526	2302	2551	7940	5676	4633	2633	431	10493	6543	842	1948	2376	7730	6571	6013	2841	427	2730	1240	1582	881	1977	319	3675.5	3435.8	2.06154	2.09865	1.95536	1.94025	1.81857	1.84093	1.61006	1.81163	1.80791	1.70672	1.74116	1.85237	1.83649	1.84929
987	F	131025	406973	1.6037e+06	24	3	13759	8877	815	2913	2381	2134	8347	6199	5439	3669	505	13973	9766	762	2802	2784	8279	6144	4291	3017	570	2881	1154	1871	983	2596	343	2916.9	3549.6	2.60859	2.84698	2.32954	2.44274	2.08764	2.26024	1.74733	1.90436	1.87704	1.76502	1.73386	1.68388	1.69004	1.66336
480	M	158237	492699	1.76644e+06	28	5	17941	11668	979	3234	3801	3115	9444	6735	6971	2715	505	17241	12264	787	3870	3263	9944	7467	5665	3020	527	3057	1173	2179	981	2316	490	3947.7	3732.9	2.72813	2.72885	2.40779	2.65381	2.22517	2.39605	1.89955	2.09291	2.25914	1.94561	2.01674	2.03181	2.13739	2.1811
792	F	126625	401705	1.35746e+06	26	5	14510	7421	934	2759	2905	3226	9921	5327	3764	2770	377	15369	7462	997	3103	3295	9855	5157	3478	2975	445	3007	968	1555	969	1759	242	3583.7	3748.1	2.50052	2.53824	2.2311	2.23906	2.10334	2.19035	1.92604	1.83561	1.89433	1.91259	1.76249	1.71284	1.78344	2.56537
500	F	106291	387147	1.27113e+06	28	3	10683	8645	438	1802	2468	1533	6612	5503	5093	2855	470	11654	6096	501	2259	1319	8296	3973	6113	1990	520	2170	855	1083	505	1328	258	3101.7	3340.3	1.82076	1.94207	1.88694	2.0881	1.83337	2.0829	1.70138	1.78083	1.96433	1.63872	2.44778	1.85392	1.9105	2.23566
558	M	124849	475189	1.3694e+06	30	5	12759	8500	981	2739	2839	2529	8738	5892	3900	3154	495	13942	8491	953	2509	3082	8996	4494	4790	3793	558	3008	921	1524	824	1725	253	4006.2	4064.6	2.20841	2.30357	2.11405	2.20544	2.02356	2.11142	1.94048	1.96372	2.09194	2.01088	1.78474	1.86564	1.92743	2.1469
850	F	137555	415602	1.5025e+06	29	5	12514	8265	928	3221	4026	2996	10422	6328	6379	2865	492	14087	8794	972	3813	2624	10964	5339	5810	2747	704	3197	935	1714	1058	1893	258	3791.8	3823.5	2.3337	2.47151	2.07482	2.19499	1.97667	2.04839	1.76458	1.85926	1.93214	1.81096	1.69819	1.6943	1.75725	1.81433
919	F	116300	379866	1.51289e+06	24	4	10903	8057	1049	2366	2929	2250	7783	5770	5300	1953	409	11253	7011	936	2408	1978	7809	5347	6680	2481	411	2848	1058	1692	915	1839	322	3574.6	3761.1	2.23239	2.35621	2.08653	2.07877	1.9294	1.95742	1.70525	1.78968	1.84667	1.66327	1.76256	1.67975	1.67824	1.77905
1014	F	112043	411760	1.46544e+06	22	2	10950	7662	737	2730	2797	3001	7945	4441	3638	2484	475	12234	6496	825	2572	3284	8137	5086	4064	2699	500	2526	1037	1191	803	1636	341	3229.8	3412.8	2.25265	2.26926	2.12156	2.11162	2.04565	2.12621	1.76991	1.85953	1.94495	1.93102	1.79523	1.78012	1.90368	1.77276
492	M	149304	501722	1.42946e+06	29	5	12908	12014	1143	3665	3556	4000	10029	6667	5937	3555	542	14469	9576	1263	3405	4376	10198	6831	5492	3870	483	3550	1318	1620	1122	2145	313	4324.8	4479.1	2.37417	2.35638	2.22032	2.17082	2.1423	2.12968	1.79754	1.98252	2.00635	2.02444	2.49184	1.91996	1.90637	1.89936
439	M	165198	527488	1.7122e+06	29	5	16977	9195	1081	3545	5468	3432	12412	7178	6053	4685	496	19305	9089	1050	5675	3848	11614	6820	4324	5299	542	3648	1044	1956	1123	2229	360	4420.3	4253.7	2.71308	2.72252	2.23841	2.43592	2.11526	2.25776	1.93359	1.93174	2.05052	1.89013	2.02371	1.78396	1.77763	1.93611
504	M	121152	461604	1.48323e+06	20	5	11240	7933	706	2517	2987	3038	9843	4799	4997	2909	404	12324	6814	815	3008	3081	8596	4332	5632	3247	418	3176	935	1461	1027	1372	248	3912.3	4051.4	2.6941	2.71043	2.39344	2.53335	2.32289	2.42001	2.15881	2.14349	2.23384	2.24235	2.02948	2.15434	2.07032	2.33165
435	M	142635	610281	1.759e+06	25	5	15795	7146	825	3529	2815	3542	9071	6628	7924	3299	445	16594	8960	943	2533	4285	8797	7322	5130	3246	601	3608	900	1465	844	2193	337	4165.8	4549.8	2.61699	2.58617	2.33999	2.42043	2.20082	2.27416	2.05476	1.98022	2.13073	2.04105	1.78262	1.91179	1.92376	2.00643
720	F	118261	403359	1.19833e+06	25	4	15102	7686	881	2617	2753	2891	7045	4313	3574	3178	408	14225	7015	719	2831	3078	7661	5448	3533	3458	411	2632	1004	1592	1075	1594	355	3658.6	3719.7	2.79362	2.8289	2.31792	2.35993	2.15709	2.2696	1.95924	1.88971	1.98588	1.95122	1.84595	1.76252	1.86294	2.06398
1026	F	131189	417632	1.56003e+06	25	5	12335	8200	1087	2569	2731	2653	11135	5776	6394	3133	569	13305	8547	954	2634	2495	10519	5158	5902	3360	610	2850	1073	1870	993	1751	300	3242.1	2757.7	2.27082	2.31803	2.07293	2.09045	1.85261	1.92509	1.70507	1.78824	1.8036	1.77731	1.68053	1.66644	1.72101	1.66901
912	M	128595	400209	1.55879e+06	23	3	12903	7528	706	3153	3813	2268	9638	5048	6470	1940	531	13666	8244	830	2889	3239	9026	5054	6746	2359	594	2918	1084	1447	1138	2020	365	3206.3	3454.3	2.4451	2.5524	2.20161	2.30547	2.00948	2.22506	1.83181	1.93343	2.09084	1.93762	2.01619	1.86081	1.9924	2.54484
850	F	129100	486325	1.49621e+06	28	4	10088	9730	656	3543	3000	3603	8024	7520	4072	3625	428	10598	9299	671	2505	4099	7846	6540	5277	4034	466	3552	1017	1398	851	1919	324	3618.5	4019.7	2.60079	2.82393	2.59569	2.65194	2.28056	2.3632	1.91969	1.99716	2.024	1.98335	1.95121	1.80627	1.87608	1.83396
781	M	132519	395570	1.47237e+06	26	4	13440	8282	706	3460	4006	3225	9775	6325	2812	3126	679	14026	7276	622	4214	2997	10951	5989	4569	4117	623	2899	930	1514	933	2335	463	3829.6	4293.2	2.0651	2.1456	1.95988	1.99881	1.828	1.93409	1.52308	1.71175	1.77959	1.50695	1.60289	1.59566	1.67339	1.57143
849	F	131786	484739	1.64325e+06	25	3	12242	8171	690	3764	2974	3527	9703	6566	4848	3114	491	14080	7861	686	2576	3608	8907	6004	6250	2981	463	3380	1100	1681	869	2125	326	3670.4	4454.2	2.92483	3.13701	2.69067	2.78371	2.47566	2.65544	2.24945	2.22981	2.25848	2.22789	2.04827	2.01851	2.09674	2.02201
777	M	120199	431612	1.76138e+06	28	4	13367	8992	708	2654	3598	2323	8111	4220	3775	2676	460	12011	9615	722	3347	2480	9175	4382	2942	3471	520	2512	984	1651	1150	1785	393	3233.9	3325.3	2.27678	2.37049	2.1737	2.17376	2.18384	2.21128	1.85382	1.98437	2.0487	1.95168	1.92739	1.93823	1.98799	1.94116
589	M	135633	557675	1.57987e+06	26	4	13039	9768	1068	3254	3259	2992	8551	5608	6307	2513	526	14098	10641	1050	3216	3499	8454	4875	5230	3495	614	3314	1074	1580	1196	2155	360	4112.7	4356.5	2.75078	2.74421	2.47407	2.49351	2.22341	2.3131	1.96476	2.03572	2.15583	2.05126	2.17373	1.9575	1.93088	2.26042
925	M	138151	420752	1.72026e+06	30	5	15063	7775	966	3333	3032	2948	9226	5974	7156	3526	475	14479	8591	936	2792	2719	10748	6659	5104	3903	484	3022	1175	1610	845	2694	406	3903.5	4232.8	2.49825	2.61392	2.10268	2.33752	1.94344	2.17856	1.63983	1.83257	1.8461	1.87234	1.70627	1.59844	1.62539	1.61647
665	F	109778	419986	1.34565e+06	22	2	12035	6247	560	2635	2505	2515	8674	4725	3771	2732	341	13046	4445	532	2385	3104	8459	5685	4125	2734	333	2342	985	1271	724	1593	354	3540.2	3856.5	2.47834	2.60468	2.41948	2.44379	2.31051	2.32918	2.06703	2.11661	2.16822	2.21682	2.1355	2.01182	2.11785	2.07073
1053	F	107534	336594	1.34685e+06	24	3	8811	8472	926	2788	2542	2148	7032	4450	5364	2048	467	8477	8329	767	2676	2285	7985	4876	4300	2676	471	3197	1145	1719	928	1741	272	3068.9	2982.9	2.13201	2.1358	1.9659	2.07853	1.8029	1.87145	1.67292	1.74142	1.7596	1.77752	1.69365	1.7028	1.73364	1.67313
998	F	121354	427512	1.63565e+06	27	5	12449	6868	1067	2678	2025	2518	10010	5686	5238	2745	460	13480	8373	1031	1920	2728	9490	4164	3988	3566	580	3229	1243	1322	1181	1872	385	3967.8	3710.5	2.61232	2.73657	2.30034	2.42686	2.30844	2.33396	2.08123	2.13087	2.15348	2.21955	2.39279	2.11959	2.13906	2.01979
1021	F	106721	359036	1.28748e+06	19	3	10135	6722	756	2585	2498	2308	7842	4982	4359	1963	435	10746	7184	772	2449	2827	7546	4249	4925	1898	444	2627	964	1260	692	1648	303	3204.4	2926.5	2.68585	2.67985	2.5343	2.54487	2.25966	2.24053	1.90482	1.94931	1.96441	1.9471	1.845	1.76498	1.95231	1.83954
905	M	131996	479510	1.6774e+06	26	5	11219	9063	765	3360	3825	2617	8225	6942	6524	3021	396	10730	9286	696	3562	3142	8173	8002	5177	3168	454	2884	1263	1601	1193	2451	344	3936.2	4035.2	2.30479	2.32238	2.19722	2.18481	2.02044	2.11142	1.77248	1.8979	1.9785	1.82751	1.76366	1.80833	1.88283	1.80363
677	M	146207	573447	1.69976e+06	27	5	12728	8732	1198	3519	3592	3440	11230	7351	4794	3955	691	14329	10208	1463	3588	4169	10026	6042	5550	4048	731	3849	1446	1804	984	2474	293	4407.2	4475.6	2.59707	2.68296	2.29875	2.35431	2.21406	2.24436	2.03223	2.02208	2.08319	2.12973	1.97905	2.02018	2.05504	2.67699
449	F	128719	443254	1.33817e+06	25	4	14411	6905	695	2622	3147	3105	10898	6576	3389	3504	430	14997	6090	906	2957	3736	10019	6839	3741	3181	463	2957	1153	1358	648	1909	296	4276.5	4212.2	2.06259	2.15719	2.03948	2.07872	2.01139	2.08887	1.87155	2.04029	2.05885	1.92772	1.99501	2.0173	2.18421	2.01751
524	M	131455	521270	1.68547e+06	29	4	15515	7081	1037	3578	2724	3113	8531	6034	4131	3235	381	16480	7903	804	2987	3459	9003	4364	4539	3137	417	3587	1075	1644	823	2207	288	4142.4	4410.2	2.19148	2.15081	2.00441	1.98575	1.97694	2.04035	1.72904	1.95545	1.95674	2.07752	1.98566	2.01134	2.10505	2.42325
748	F	133282	448095	1.12252e+06	24	4	12273	8887	1072	2187	2976	2860	9018	6826	5164	4075	422	12407	9225	998	3076	2847	9070	6091	4696	3757	470	2463	1080	1426	849	1991	329	3760.5	3928.3	2.29609	2.41846	2.20474	2.24923	2.10676	2.23742	1.97419	2.00098	2.17205	2.15187	2.0545	2.04843	2.00883	2.09436
490	F	137552	490872	1.15378e+06	27	5	12902	9512	758	2868	3279	3705	10227	7110	4035	3965	521	14040	8723	924	2917	4387	10102	6901	3569	4372	492	3217	1077	1354	866	2114	314	4163.5	4104.9	2.62979	2.81197	2.51148	2.59598	2.34754	2.39375	2.10679	2.07606	2.1351	2.03103	2.27055	2.01568	2.05553	2.14121
702	M	142875	537714	1.89656e+06	24	5	15059	9748	922	3385	2812	3639	9030	5250	5516	2898	527	16825	9768	1017	2917	3780	10479	5950	5767	3214	568	3840	864	1419	970	2638	290	4255.1	4162.4	2.58037	2.60796	2.37108	2.25986	2.14648	2.21699	1.8683	2.00944	2.11489	1.98764	1.94805	1.90805	2.06614	2.14003
525	F	149566	489694	1.31002e+06	30	5	17043	9067	902	3408	3560	3224	9656	7306	5943	3542	433	19167	10206	825	3749	3353	9680	6586	4821	3009	492	3626	1119	1899	751	1634	272	4363.3	4582.6	2.38413	2.45609	2.21809	2.2521	2.12239	2.22811	1.95236	1.94526	2.06838	2.08759	1.80323	1.82778	1.86361	2.04112
858	M	138637	457373	1.74324e+06	29	5	11193	10143	949	3126	3167	2902	10736	5897	6386	3353	504	13678	10019	970	3284	3118	9783	5880	5362	4073	529	3392	1234	1575	1335	2111	382	4290	4473.7	3.22414	3.49744	2.62368	2.91409	2.40354	2.6065	2.25379	2.04982	2.16856	2.30789	1.9215	1.96983	2.08542	2.10859
681	F	138809	431359	1.52255e+06	26	5	14359	8277	991	2660	3065	3230	9979	6500	5689	3732	448	14961	9016	874	2985	3521	10183	5692	5234	4015	550	3165	1198	1886	1552	2046	423	3805.9	4025.9	2.50208	2.43534	2.14793	2.1279	2.01411	1.96298	1.76328	1.85636	1.83632	1.83671	1.94797	1.76411	1.77923	2.22093
487	F	139533	532860	1.73172e+06	30	5	12880	8756	947	3013	2780	3192	10040	6650	7413	2798	438	14018	8501	960	2619	3468	8954	6474	6827	4049	430	3036	1423	2150	1097	2057	325	4680.2	4813.5	2.39391	2.52038	2.27585	2.27859	2.04418	2.15723	1.86659	1.90506	1.99412	1.75116	1.9337	1.85249	1.88525	2.1975
677	F	134729	503916	1.68831e+06	27	4	14063	8946	1107	2586	3108	2591	11511	6097	3901	3034	460	15898	8221	923	2915	2931	9329	5833	5507	3277	339	2723	1139	1355	1025	1974	314	3833.5	3711.8	2.20913	2.32012	2.03699	2.12514	2.05764	2.12276	1.82595	1.91873	1.97554	1.89452	2.15383	1.8378	1.85315	2.11717
699	F	116488	419791	1.55967e+06	28	3	10602	8878	912	2599	2600	3012	7477	4863	3608	2860	393	11949	7398	776	2385	3037	7992	6386	4600	3743	366	2246	934	1945	1118	1524	253	3900.5	4061.2	2.08272	2.14096	2.01574	2.07084	1.94587	2.00046	1.75431	1.7762	1.86116	1.7276	1.67942	1.72505	1.72757	1.72159
1200	F	106914	428090	1.5759e+06	23	1	9927	8166	664	2759	2732	2433	7410	4608	4091	3172	355	8717	7138	585	2473	2963	6870	5377	4321	3116	366	3001	876	1316	841	2277	238	3402.3	3588.9	2.39455	2.30961	2.12993	2.19115	1.9385	2.09599	1.76644	1.91061	1.99919	1.94392	1.89064	1.94163	1.93698	1.97944
452	M	140979	528428	1.67987e+06	27	4	15038	9196	822	3076	3311	3102	8567	7089	6255	3409	412	15739	9300	950	3249	3043	8419	7239	6348	3285	439	3501	1151	1776	1046	2289	304	4168.4	4215.9	2.55959	2.65239	2.44575	2.44929	2.24372	2.25105	2.0882	2.09061	2.11169	2.0704	2.37236	1.96363	2.02278	3.26948
517	F	128403	424655	1.50754e+06	25	4	13699	9300	749	2703	3416	2721	9515	4942	4311	3044	569	14244	9744	765	3195	3129	8590	4451	3520	3565	600	3586	1059	1622	1137	2310	247	3362.5	3462.9	2.57089	2.57686	2.37245	2.37634	2.254	2.16193	1.70257	1.93081	1.98779	1.96855	1.8119	1.92868	1.945	1.98678
1046	F	115171	420484	1.49542e+06	25	4	10737	6302	857	2569	2875	2275	10727	5155	5082	2919	483	11191	5290	714	2610	2367	10942	4390	6314	3029	517	2095	890	1285	685	1755	359	3481.2	3589.8	2.12023	2.12499	1.94694	2.02844	1.83513	1.90461	1.62077	1.70391	1.68952	1.66171	1.60429	1.67079	1.73104	1.52605
820	F	133542	408351	1.43758e+06	28	5	14444	9140	1140	2938	3889	2569	9310	5330	4082	3301	541	15458	7160	1255	3242	3874	8819	7382	4633	3049	583	3170	1017	1173	756	2128	266	3803.4	3848.1	2.16006	2.20986	1.95497	1.99131	1.90594	1.91013	1.6244	1.77784	1.7645	1.77697	1.99546	1.62068	1.67747	2.68583
491	M	136654	503508	1.50744e+06	28	5	13971	9368	897	2886	2468	3487	9012	7426	4831	3490	432	14162	9725	996	2703	3795	9500	7208	5545	3219	424	2814	1043	1663	925	2306	314	3650.8	3731.7	2.06539	2.16385	1.94041	2.01228	1.93194	1.91989	1.603	1.79066	1.85534	1.75123	2.12592	1.68506	1.7851	2.26742
902	F	109249	375554	1.33624e+06	22	3	12156	7491	825	2490	2417	2424	7188	5151	4969	1755	406	13285	6747	800	2409	2522	7458	4261	4892	1954	444	2877	807	1169	932	1320	263	3390.9	3467.1	2.12048	2.0981	1.98537	2.01808	1.8765	1.90199	1.6355	1.83063	1.93198	1.84814	1.95455	1.77296	1.94026	2.03013
748	F	132734	411968	1.44188e+06	30	5	14793	8473	1090	2628	2486	2721	11055	5598	4329	3075	544	15636	6912	920	2404	2716	10258	5633	5417	3646	522	2944	1058	1463	1066	1954	389	3533.2	3836.9	2.23019	2.3411	2.06766	2.18917	1.93598	2.06169	1.84994	1.7921	1.89863	1.70382	1.65274	1.68557	1.73756	1.74945
764	M	136931	487640	1.63264e+06	26	3	13801	9362	1014	3965	3968	3155	8402	6097	4761	3575	561	15705	8663	1024	3818	3460	10177	4099	3616	4449	494	3683	1196	1505	860	2563	284	3510.1	3970	2.68129	2.77885	2.32956	2.41299	2.18764	2.22304	1.85826	2.0071	2.00567	1.98562	1.86084	1.84078	1.90769	1.82901
496	F	113772	414740	1.36644e+06	25	3	11468	6800	741	2110	2451	2659	8886	5820	4840	2611	349	12919	7282	952	2172	3194	8069	5458	4513	2451	357	2582	816	1346	877	1529	274	3306.9	3385.5	2.34834	2.33218	2.25969	2.2299	2.17704	2.17441	1.93158	2.09745	2.09073	2.17059	2.01232	1.89627	2.01503	2.2357
815	F	115525	465337	1.39745e+06	29	4	13136	5680	861	2380	2945	3325	8197	5254	4204	2982	473	12536	6658	755	2914	2588	9296	5020	4005	2959	527	2952	958	1540	856	1467	364	3833.7	3942.9	2.28085	2.36819	2.05327	2.07379	1.93142	1.95848	1.6765	1.7336	1.80352	1.726	1.63874	1.67457	1.76013	1.6786
679	F	130488	481240	1.60326e+06	29	5	12379	9777	896	2858	3216	2910	10399	4491	4507	3269	363	13632	7802	949	3159	2863	9825	5085	4529	4169	473	2709	1172	1792	883	2190	378	3706.4	3792	2.1477	2.28159	2.11367	2.06159	2.06698	2.0486	1.84322	2.02348	2.0139	1.98123	2.0345	1.98356	1.98143	2.23093
778	F	137381	426606	1.53244e+06	26	3	12797	9806	1127	2934	2313	3059	10870	6039	5239	3748	522	13539	9683	968	2520	3914	10413	5994	5441	3729	549	3164	1225	2180	970	1637	318	3981.3	4014.9	2.12632	2.22812	2.02981	2.09294	1.90832	2.0496	1.83043	1.77842	1.87972	1.83494	1.62128	1.69535	1.72568	1.84707
1016	F	129497	407863	1.66942e+06	27	5	12858	8328	1032	3456	3105	2949	10099	4435	4954	2825	570	13971	7664	939	3073	3334	10727	4634	4376	3628	626	3336	875	1465	1139	1712	286	3467.1	3300.2	3.43933	3.51874	2.61269	2.68387	2.35999	2.43957	2.07703	2.04265	2.1498	2.25077	1.82995	1.97515	2.07867	2.40831
702	F	115520	384542	1.28518e+06	28	5	9811	7900	983	2283	2870	2734	9565	5501	3578	3423	401	10572	7180	867	2423	2985	9065	4800	5987	3238	479	2464	1028	1616	1012	1700	279	3759.7	3886.6	2.49269	2.4966	2.22442	2.2588	2.05727	2.19844	1.77264	1.86412	1.97774	1.95655	1.72997	1.8233	1.88011	1.85974
495	F	126724	495172	1.38563e+06	29	5	13704	6947	735	2944	2973	3079	10260	5874	4496	2890	373	14710	8399	801	2952	3444	10378	3991	3564	3248	476	2978	1017	1571	761	1582	273	4037.7	4068.1	2.32762	2.36807	2.23984	2.21199	2.07386	2.07422	1.81326	1.95121	1.95762	1.90501	2.05737	1.89033	1.96563	1.83168
749	M	107410	447137	1.39923e+06	29	5	10152	6443	865	2671	1796	2849	8871	5378	3769	2818	460	10608	7484	739	1617	3269	8675	4519	4488	2278	522	2519	1018	1612	864	1784	255	3607.8	3725.9	2.54383	2.49773	2.23329	2.28342	2.06793	2.13443	1.77993	1.84063	1.86307	1.94674	1.64166	1.65148	1.80901	1.68919
999	M	124163	382494	1.60722e+06	27	4	12840	8049	643	2645	3200	2250	8409	5603	5679	1885	526	13282	8468	606	3226	3063	7844	5335	5888	2220	540	2802	935	1786	1049	2802	289	3457.1	3847.1	2.28442	2.15127	2.09397	2.16376	1.93003	2.05828	1.7126	1.85508	1.91473	1.74213	1.80169	1.80697	1.85468	1.84758
693	F	126690	447917	1.44142e+06	23	3	13690	8981	834	2728	4094	3266	7134	5501	3984	3245	391	13218	9180	818	4151	2969	7846	5346	4350	3374	380	2936	1131	1621	1010	2093	302	3351.6	3461.3	2.47665	2.55631	2.31971	2.40074	2.16448	2.25726	1.85015	1.95321	2.06222	1.86118	1.89682	2.00122	1.99646	2.0214
585	M	141138	521666	1.49293e+06	28	4	13563	10137	1123	3150	3349	3356	9019	6370	5930	3989	509	14287	8344	1112	3103	3492	8891	7503	5374	4284	577	3821	1092	1625	1091	2569	401	4073.6	4586.3	2.38504	2.51082	2.14351	2.35337	2.09294	2.20827	1.94295	1.9487	2.11992	2.08643	1.86449	1.92004	1.88565	2.75585
498	M	148547	543990	1.63163e+06	29	4	17697	8537	871	2628	3618	2857	9817	7511	5067	3764	591	17962	10215	810	3518	2743	9978	7033	5101	3235	620	3070	1095	1863	1037	2336	327	4739.1	4867.3	2.36471	2.43503	2.23018	2.43597	2.23508	2.25597	2.01228	2.11149	2.27104	2.15386	2.53293	2.0602	2.06811	2.24021
468	F	117637	423777	1.07195e+06	29	5	10308	6944	1026	3112	3135	2955	7884	6383	4371	3118	281	11693	6659	965	3525	3611	7340	7598	3763	3147	313	2991	804	1391	947	1652	358	3548.2	3602.7	2.557	2.59031	2.43734	2.39512	2.23731	2.36325	2.03037	2.07646	2.20995	2.07537	2.01389	1.98517	2.14832	2.01595
929	F	120653	358636	1.44307e+06	23	4	11944	8590	985	3020	2627	2550	7384	5751	4795	2878	438	12549	7828	879	2398	3032	7878	6407	4894	3317	402	2582	1036	1096	855	2171	406	3119.1	3117.3	2.05974	2.08052	1.86045	1.83141	1.79945	1.88426	1.66945	1.74443	1.75147	1.72878	1.79344	1.60873	1.73324	1.72298
1062	M	129547	425842	1.53469e+06	28	4	14676	7823	807	3446	3446	3562	8720	5634	4389	2725	496	15664	7697	733	3659	3635	8298	5053	4322	2918	503	3382	947	1222	780	2128	460	3440.4	4005.9	2.39505	2.49557	2.17883	2.24767	2.05118	2.18359	1.88752	1.91774	2.02208	1.89061	2.16334	1.81844	1.89569	2.10268
675	M	133052	441581	1.5433e+06	24	4	11779	8820	815	2632	2963	3169	9235	6534	6991	3091	489	15862	7231	805	2766	2984	8512	5667	5296	3871	484	3609	1243	1934	1290	1979	360	3822.6	4042.4	2.07982	2.19695	2.02061	2.08513	1.94177	2.08658	1.76217	1.87345	2.03991	2.02736	1.81272	1.78572	1.82401	2.20491
1069	M	141688	480553	1.73106e+06	26	4	14337	9730	1094	3469	3196	3037	9281	5661	6964	3317	555	15261	8355	1012	3249	3502	7826	7635	5670	3880	450	3664	1132	1411	1024	1919	326	3798.9	3881.9	2.12343	2.14507	1.97041	1.94525	1.93064	1.94992	1.65315	1.83809	1.81417	1.74264	1.72034	1.79035	1.84664	1.94589
819	F	108515	379367	1.36534e+06	25	4	10819	7979	916	2273	3023	2283	7772	4262	3850	2564	403	11268	6784	993	2908	3037	6695	5052	3706	3027	477	2675	1093	1317	682	2252	299	4065.5	4158.9	2.38488	2.54267	2.11207	2.41112	2.05053	2.28613	1.87223	1.78605	2.08242	2.00958	1.66715	1.75015	1.88356	1.91943
712	F	138411	499014	1.6102e+06	25	4	14975	10587	887	3750	3432	2776	10320	4890	3602	3348	473	15775	10229	773	3550	3070	11107	4955	4279	2811	563	3169	1297	1275	1180	2169	405	4286.9	4220	2.60184	2.63195	2.32538	2.30305	2.12689	2.20446	1.84761	1.95518	2.00426	1.97957	2.21032	1.87134	1.89423	1.96099
932	M	140159	480842	1.67981e+06	24	3	12613	9135	766	3404	3567	2858	10845	6947	6162	3684	457	13429	9902	771	3015	3102	10027	6263	5252	4679	513	3709	1160	1776	1015	2059	360	4343.8	4022.7	2.15836	2.13611	1.9506	2.08376	1.88057	1.96388	1.60658	1.74898	1.81018	1.5909	1.61918	1.60908	1.70162	1.84511
598	F	115584	461578	1.39127e+06	29	4	12784	6147	944	3245	3288	3220	9016	4132	3354	3022	357	13002	5552	1033	3220	4111	8443	4181	3726	3207	453	2678	1020	1355	876	1753	262	3971.8	4024.5	2.55797	2.59721	2.30199	2.34613	2.10999	2.19823	1.84852	1.88086	2.01798	1.95149	1.84197	1.8217	1.96248	2.12446
476	F	118990	452431	1.4428e+06	30	5	12478	9702	780	2850	2170	3252	6865	4618	3921	3544	407	12168	8840	826	2241	3753	7265	5119	4902	3548	379	2800	995	1410	868	1706	369	3986.1	3599	2.46229	2.63868	2.24946	2.37606	2.07269	2.23378	2.02956	1.87711	2.04762	2.11027	1.72429	1.79359	1.87803	2.05615
569	M	130254	476107	1.54217e+06	22	2	17252	6047	585	2763	3838	2531	7730	5706	5737	2400	496	13634	8417	538	3903	2894	7859	7931	5842	3294	525	2819	970	1283	1006	2358	267	4158.9	4040.2	2.13544	2.06714	2.10116	2.20396	1.99053	2.00285	1.82904	1.86856	1.97613	1.69518	1.96149	1.93638	1.9002	2.12656
836	F	109296	479826	1.40413e+06	29	5	11257	7995	573	2049	2315	2512	7965	5213	3273	2218	445	11261	8468	633	2385	2990	7864	4373	3004	2717	478	2572	996	1656	1156	1833	310	3465.6	3832	2.04739	2.17122	2.04618	2.15517	1.97825	2.00347	1.73446	1.82167	1.85736	1.82602	1.71923	1.74946	1.77767	1.7188
968	F	111176	385391	1.54316e+06	28	4	10935	6913	699	2629	1809	1991	7969	5498	5573	2346	453	12618	7679	683	2017	2630	7294	5374	4164	2546	460	2346	913	1382	956	1990	249	3602	2956.9	2.47451	2.59464	2.13477	2.34177	1.92617	2.15433	1.85063	1.7954	1.97604	2.02551	1.69046	1.77152	1.75745	1.86553
637	M	140284	534410	1.70941e+06	29	5	16610	8329	902	3441	3124	3139	9725	7347	4952	3320	460	16823	7483	921	3272	3663	9653	5548	5406	3992	483	3432	1096	1254	928	1973	348	4307.4	4413.7	2.19058	2.26401	2.08039	2.08191	1.97629	2.04218	1.73297	1.83973	1.89967	1.82261	2.38492	1.68764	1.77297	1.81918
539	M	155586	523038	1.78392e+06	29	5	15753	10009	1049	3275	4104	3151	11987	7180	5661	2292	610	17530	8806	912	3902	3675	10907	7655	5765	3943	550	3504	1267	1713	1114	2259	392	4676	4340.3	2.1578	2.22579	2.15214	2.19148	1.98893	2.06075	1.68752	1.82484	1.91925	1.85323	1.69638	1.75793	1.82389	1.81509
434	F	129550	516753	1.53391e+06	29	5	13147	9679	984	3589	3107	3190	9375	5229	3172	3114	509	14060	9043	935	3012	3531	9489	4266	4585	3305	584	3297	1105	1501	928	1846	279	3773.9	3853.4	2.68069	2.67731	2.41096	2.5533	2.29881	2.42042	2.23089	2.03481	2.22496	1.98493	1.96956	1.98898	1.93678	2.07389
890	M	115937	425761	1.50486e+06	24	4	11597	7311	582	2185	3101	2042	9423	6009	4717	2950	370	13099	7340	636	2740	2286	8173	5638	4828	2649	365	2242	998	1534	736	1897	305	2879.4	2860.5	2.18012	2.21424	2.18773	2.16542	2.05796	2.05339	1.9308	1.9603	1.89889	1.73414	2.11925	1.88499	1.84737	2.34057
770	M	132110	496787	1.89198e+06	25	2	13304	10688	842	3902	2352	2612	8890	5716	5050	2521	500	12840	10415	861	2519	3017	8517	4939	6985	2427	456	3606	1172	1687	1275	1989	328	3692.4	3621.5	1.9754	2.05208	1.86907	1.88704	1.78556	1.78388	1.62498	1.71232	1.69131	1.64949	2.40128	1.66233	1.65728	1.67416
549	M	131581	523370	1.43999e+06	24	5	11366	8402	940	3112	3644	3881	9199	5874	4877	3073	554	12418	7367	1033	3584	4403	9826	7212	5608	2914	506	2971	1330	1530	964	1813	336	3891.7	4232.4	2.16037	2.18933	2.08178	2.16509	1.98635	2.05577	1.81303	1.95068	2.00326	1.81657	1.88668	1.92456	1.93932	1.9865
730	M	139780	497463	1.65212e+06	26	5	15172	8141	1016	3786	2433	3589	9009	6912	6246	2680	480	16913	9747	1132	2380	4034	9548	6518	4246	3239	482	3150	1342	1547	1206	1827	314	4266.9	4592.6	2.25511	2.40778	2.08701	2.20762	2.00097	2.17679	1.7737	1.82502	2.02796	1.89611	1.74001	1.68961	1.80893	2.70307
977	M	127963	417034	1.8538e+06	26	5	11897	9262	742	3436	2094	2240	9253	6145	4888	3064	395	11636	9207	550	2286	2458	10637	6189	5079	3908	479	2975	1054	1338	1187	2736	336	3267	3218.8	3.13585	3.01848	2.4499	2.3854	2.15597	2.27929	1.86064	2.01992	2.01394	1.94881	2.23896	1.77203	1.8397	2.11097
654	M	151131	560438	1.73874e+06	23	2	15228	9733	1052	3131	3680	3814	11206	6855	4868	4174	536	15842	9830	1039	3583	3513	11905	6910	5147	3287	488	3427	1268	1768	1175	2482	401	4233	4245	3.06925	3.0947	2.67035	2.64899	2.55308	2.52777	2.16842	2.22479	2.25088	2.08138	2.03822	2.11596	2.19409	2.57191
937	M	140624	445598	1.69949e+06	28	5	13174	9054	985	3675	2984	3156	11480	6540	5462	3371	455	14135	9500	785	3112	3395	10303	6146	4170	3138	497	3926	1068	1857	1268	2213	274	3996.3	4181.9	2.77511	2.94964	2.52151	2.6327	2.14356	2.32972	1.7592	1.86359	2.01657	1.84502	1.8257	1.71871	1.73765	1.98509
441	M	160170	563438	1.59143e+06	26	5	17441	8518	824	3613	4498	3356	12430	7758	6202	3980	271	17827	7242	783	4088	3688	12272	7579	6523	4945	228	3403	1337	1769	1023	2354	423	4732	4961.9	2.66833	2.75687	2.44679	2.44574	2.22219	2.35359	2.00664	2.01941	2.07301	2.14672	2.83583	2.03972	1.92564	2.33095
848	M	129264	447320	1.68593e+06	27	4	16498	5664	967	3533	3370	3161	8133	4689	5142	2430	586	14745	7428	993	2714	3404	8749	6383	3955	2894	614	3476	980	1972	755	2224	346	3864.6	4111.5	2.31902	2.45925	2.15993	2.21571	2.1454	2.17308	1.88517	2.0249	2.09023	1.81416	1.88519	1.95696	1.92992	1.97476
631	F	100768	350607	1.22107e+06	22	3	9612	6548	680	2183	2099	1975	6427	5239	3599	2575	362	11484	6939	589	1906	2654	6772	5327	3259	2482	342	2177	937	1514	981	1302	239	3489.6	3662.7	2.28655	2.35137	2.36661	2.29718	2.19823	2.22844	1.95961	2.0262	2.10916	1.95379	1.9809	2.00101	2.02349	2.02493
623	M	143638	509426	1.86872e+06	24	3	13760	10075	1308	3388	3536	3878	9008	6356	5179	3401	490	15047	7888	866	3783	3523	8610	8658	6195	3568	416	3632	1403	1729	953	2707	346	4535.2	4321.9	1.73416	1.80063	1.61509	1.89463	1.646	1.99467	1.80819	1.70478	2.15795	1.92567	1.80926	1.91455	1.82266	2.19956
563	F	124000	461240	1.35263e+06	26	5	12099	7551	812	3341	3921	3222	8242	5172	5072	2572	466	13257	6860	821	3664	3768	7627	4824	4828	3016	482	3786	1081	1415	923	1929	340	3946	4173.2	2.30811	2.32071	2.14255	2.19038	2.0846	2.11984	1.88369	1.90466	1.97675	1.9081	1.85676	1.86919	1.84247	2.00837
665	F	128763	373024	1.37751e+06	28	5	14402	8183	970	2787	3733	3239	7351	6650	5330	2104	509	15158	9022	1088	3158	3392	7392	5725	3860	2985	530	2834	1217	1576	820	1543	322	3769.3	3867.7	2.80413	2.86615	2.45081	2.55002	2.30024	2.36333	1.91249	2.1221	2.18433	2.00262	2.05128	2.04543	2.14656	1.99755
636	F	120220	419793	1.35085e+06	28	5	12868	7358	622	2446	2864	2674	10466	5233	4078	2790	360	11907	8141	606	2971	2691	10853	4879	4191	2528	412	1953	949	1351	900	1675	302	3934.6	4197.5	2.35182	2.33632	2.21652	2.23746	2.10229	2.16621	1.85804	1.9511	1.9287	2.00408	1.971	2.01466	2.09672	1.88515
627	M	151528	456752	1.13954e+06	22	3	19040	7839	791	2882	4014	2602	10364	8467	5722	3491	492	20193	9665	786	4002	3400	8929	5882	4079	4150	501	3326	1270	1811	1258	2071	354	2800	3765.7	2.3405	2.33666	2.30212	2.54149	2.0808	2.09784	1.89966	2.02089	1.98329	1.91049	1.99604	1.95888	1.9803	2.26504
725	F	148033	518614	1.54926e+06	30	5	14840	9811	943	3152	2919	3248	11519	7157	5091	3343	446	16239	9344	970	2590	3027	12045	8269	4660	3963	466	2944	1283	2058	837	2060	335	4279.1	4413.5	2.43564	2.34524	2.33053	2.25882	1.99455	2.02312	1.72278	1.77582	1.87215	1.84761	1.64255	1.7009	1.74067	2.08258
1018	M	125554	362007	1.57219e+06	23	4	12941	6866	853	2440	3023	2218	9804	5070	5637	3274	487	13952	7273	833	2851	2810	8961	4159	6705	3040	498	2909	975	1556	1074	1696	276	2571	2722.5	2.30799	2.24834	2.10314	2.08224	1.92775	1.96023	1.68353	1.72234	1.817	1.74051	1.64171	1.62657	1.70386	1.71439
852	M	109310	408416	1.44074e+06	28	4	8851	6844	524	2734	2980	2506	8939	5136	4728	2996	372	9377	7495	619	2724	2582	8344	4050	4266	3556	495	3025	913	1125	1019	1883	363	3647.4	3457.8	2.49636	2.76565	2.31343	2.46482	2.14704	2.24889	1.91177	1.82112	1.95323	1.84297	1.7231	1.61486	1.6881	1.81277
650	F	133481	417087	1.36594e+06	26	4	11907	9619	1219	2723	3606	3414	10396	5187	4539	4135	497	12513	8689	1296	3401	3718	10031	5890	4945	4155	453	3192	926	1785	1059	1926	323	4361.9	4577.5	2.61641	2.65196	2.28829	2.35249	2.20961	2.26123	1.96956	2.09115	2.06637	1.9796	2.13629	2.08616	2.0149	1.89052
942	M	143901	453389	1.68338e+06	25	5	13089	10378	873	3786	3607	3166	10095	6498	6087	2286	661	15187	10008	742	3712	3749	9463	5630	6088	2364	661	4145	1263	1915	941	2476	383	4217	4612	2.0886	2.19473	2.02584	2.21082	1.8988	2.11415	1.7951	1.82406	2.03579	1.9738	1.6247	1.79113	1.70998	1.88918
880	F	115682	414435	1.33861e+06	23	4	11110	6932	690	2577	2412	2680	8824	5361	4232	2882	437	11702	7853	750	2361	3362	7757	3946	5005	3172	469	2714	979	1879	1201	2024	282	3727.6	3748.4	2.41033	2.48384	2.25085	2.35541	2.12429	2.15982	1.83537	1.86688	1.91648	1.77106	1.72371	1.71194	1.7755	1.76973
639	F	130137	413651	1.37258e+06	25	3	10944	9377	896	2855	3376	4014	10877	6449	4712	2172	468	12308	8952	743	3632	4079	10057	5018	4109	2680	500	3199	1246	1939	1134	1712	390	3897.8	3633.3	2.23185	2.2492	2.10306	2.1664	1.98509	2.01536	1.78596	1.86956	1.88755	1.78462	1.91271	1.78572	1.82879	1.76614
709	F	129630	457777	1.47454e+06	24	3	14888	8209	712	2948	2454	3205	8682	6508	4045	2853	412	14034	8494	696	2303	3399	8930	6351	5097	3043	489	3112	971	1700	1030	1977	329	3781.5	3696.3	2.52027	2.48783	2.29717	2.26386	2.12647	2.1452	1.85547	1.97451	1.93727	1.94946	1.93609	1.85392	1.93828	1.91875
525	F	134605	460165	1.37386e+06	25	5	13404	8227	1027	3016	3179	4354	8787	7739	3613	3536	474	13063	8465	1006	2932	4241	9269	6763	4479	4113	506	3374	955	2127	1372	1416	423	3363.8	3796.3	2.57801	2.54249	2.3414	2.31729	2.2078	2.22778	1.91011	2.01246	2.01226	1.92378	1.90471	1.95991	1.97527	1.81056
589	F	127262	457178	1.37057e+06	27	5	12244	10240	678	3116	1793	2926	9282	5853	4546	3004	377	14225	7826	779	1744	3193	9581	7520	3667	3287	403	2744	867	1526	1176	1196	256	3718.4	3683.1	2.49489	2.73422	2.32454	2.41803	2.21652	2.30483	1.88	2.05552	2.0675	2.13537	1.94581	2.03402	2.08658	2.0052
671	M	135331	463678	1.59825e+06	20	3	10357	9858	852	4341	3421	3042	8953	6037	6567	3192	460	13274	8141	1045	3447	3988	8469	6300	6932	3004	389	3731	1036	1640	1094	1657	342	4523.3	4558.9	2.63541	2.5909	2.37128	2.29808	2.18209	2.27051	2.02944	1.98309	2.14492	1.99409	2.51877	1.85161	1.91076	3.63911
607	F	127555	414332	1.08529e+06	26	4	12597	7737	877	3182	3152	3244	7642	7526	5091	2281	600	13184	8749	1088	2867	3864	8006	6020	4511	3309	569	2414	1083	1499	949	1746	463	3584.5	3720.9	2.66714	2.77465	2.4692	2.45906	2.38293	2.40532	2.19434	2.1964	2.23058	2.24995	2.07456	2.06107	1.95038	2.06853
731	F	115235	406087	1.39389e+06	29	5	11554	8266	870	2247	2633	3170	7924	4697	4098	2769	355	12173	8266	915	2655	3241	7443	5193	3635	3374	406	2697	757	1328	972	1542	344	4006.8	4050	2.24695	2.28939	2.07269	2.07461	1.94332	1.99008	1.86668	1.79069	1.842	1.8762	1.73375	1.80388	1.83135	1.98648
621	F	146809	475610	1.53081e+06	29	5	15794	7996	828	3300	3909	3493	12307	6167	4922	3915	539	15234	8420	769	4008	3381	13096	4592	4510	4757	537	4121	1248	1759	1056	2166	403	4183.4	4214.8	2.42064	2.26797	2.16799	2.31335	2.16846	2.17498	1.86821	1.9705	2.00042	1.99604	1.93559	1.83153	1.93806	2.14362
663	M	134114	501617	1.5636e+06	25	5	15522	7638	831	3242	2591	2630	11862	5477	4304	2937	481	17024	7491	758	2541	3427	10692	5382	4208	3098	479	3021	1047	1508	933	1947	288	3974.7	3932.9	2.51255	2.56497	2.3123	2.38145	2.14116	2.27189	1.94314	2.03232	2.10487	2.03245	2.00174	2.00181	2.10783	2.1134
665	F	113343	409766	1.42204e+06	27	5	12200	8401	797	1976	2755	2654	7304	4797	4666	2182	389	12362	7690	835	2080	3288	6246	5240	3884	3035	435	2054	1124	1560	1182	1801	342	3341.6	3877.6	2.64997	2.69094	2.4003	2.51913	2.30824	2.42495	2.08497	2.13043	2.21087	2.24208	1.96078	2.0586	2.10189	2.04479
549	M	151156	472521	1.57934e+06	30	5	14175	11410	1050	3324	3871	4124	9551	5981	5644	3573	586	16188	11610	937	3685	3975	9470	6696	4909	3792	553	3941	1292	1716	1062	2665	313	4108.3	4271.5	2.14824	2.18891	2.17747	2.36867	2.13686	2.2374	1.933	2.04759	2.12682	2.07652	1.95724	2.08043	2.05076	2.07271
477	M	149209	555569	1.56741e+06	26	3	14566	9776	688	3213	3769	3402	10520	6196	6222	4905	558	15308	10900	714	3827	3260	10883	7192	4824	4675	617	3634	1112	1821	997	1824	282	4289.2	4309.3	2.63075	2.61891	2.35057	2.39485	2.21515	2.35089	1.94176	1.99253	2.11662	2.08522	2.31119	1.93453	2.01666	2.58721
862	F	129118	398183	1.56991e+06	28	3	10611	9753	1299	3110	4063	2589	9396	6029	4412	3697	476	11088	8815	1130	3151	3152	8550	6117	6103	3011	504	3876	1153	1628	1007	2249	419	3549.3	3841.3	1.90252	1.97837	1.79464	1.85529	1.72208	1.77013	1.56694	1.5874	1.65655	1.64053	1.46867	1.46933	1.50184	1.60219
685	F	112634	454528	1.43286e+06	28	5	11620	5932	723	2882	3143	2982	8928	5221	3336	3127	323	11358	5540	704	3159	3522	8366	5484	4432	2568	323	2627	1016	1401	919	1854	249	4041.6	3992.6	2.10713	2.18524	2.03318	2.17787	1.97904	2.0919	1.72806	1.82992	1.94859	1.83361	1.90936	1.81	1.87733	1.85052
870	F	133778	438168	1.48917e+06	27	5	10890	9519	1090	3245	3166	2820	10276	7195	5292	2799	434	12418	10677	834	3210	3523	9679	5439	5085	3468	567	3354	1166	1624	1024	2097	271	3640.1	3717.8	2.36408	2.31333	2.02857	2.05124	1.89006	1.98347	1.68262	1.73241	1.82188	1.95112	2.13373	1.66231	1.73023	1.87445
505	F	117618	454188	1.38587e+06	25	5	11051	7648	693	2638	2796	3084	7569	5277	4007	3781	348	11179	6813	750	2826	2958	8410	5381	4401	3783	466	2678	1159	1434	886	2039	306	3915.1	4079.5	2.11592	2.15855	2.04765	2.11578	2.01628	2.05536	1.78194	1.87235	2.01819	1.83842	1.85839	1.87158	1.88102	1.96308
858	F	143709	424267	1.63438e+06	26	4	13554	9169	1085	2470	3559	3676	11830	5865	5161	2719	447	15074	8148	1160	3296	3757	11405	7007	5434	2712	503	3409	1529	1706	1185	2290	383	3765.6	4012.7	2.23777	2.19754	2.07935	2.13782	2.0097	2.02255	1.80371	1.85237	1.88494	1.81923	1.75958	1.71026	1.82965	1.88923
706	F	110372	408498	1.40858e+06	29	5	13082	7757	653	2301	2091	2692	8325	3911	2492	2183	369	13751	7434	733	2136	2962	8643	3126	3117	2583	419	2594	1045	1346	925	1815	262	3600.2	3729.2	2.19684	2.22716	2.05693	2.10361	1.9537	2.05587	1.75106	1.93073	1.957	1.88616	1.80693	1.85173	1.9365	1.80063
572	M	135901	480046	1.68308e+06	25	5	14371	8225	915	2981	3752	3034	11716	5856	3696	3201	527	15301	6903	853	3789	3007	10891	4770	5907	3224	514	3060	1179	1851	1039	2291	353	3995.5	4178.7	2.32759	2.4693	2.1206	2.22517	2.06962	2.15855	1.89248	1.92295	1.99014	2.02669	2.07605	1.93234	1.91204	2.71173
438	F	143504	459953	1.19878e+06	25	5	15881	9277	1000	2947	2950	3660	11396	7403	3158	3421	501	15982	9393	1032	3298	4604	11568	7020	3807	2948	564	3366	1213	1309	1004	1814	370	4162	4290.1	2.97379	3.04506	2.61385	2.63796	2.40332	2.42612	2.14127	2.08502	2.21072	2.04474	1.94709	2.02087	2.1231	2.07957
656	F	136915	470250	1.50728e+06	24	3	14694	9952	756	2847	4034	3298	9155	6231	3638	2933	533	15257	8241	925	4320	3935	9369	6772	4715	3162	442	3154	973	1589	744	1712	448	3658	3731.1	2.60313	2.64288	2.31623	2.34808	2.23844	2.25126	2.03578	2.07924	2.1226	1.96496	2.52743	2.0073	2.08977	2.27551
451	M	158103	496508	1.39105e+06	29	5	20503	10355	1230	3977	2294	3720	9304	7596	4785	3687	524	20542	9373	1140	2185	4550	9748	8137	5305	3604	546	3398	1265	2014	1087	2750	388	4108.8	4005.1	2.53899	2.47507	2.29199	2.2927	2.0951	2.15753	1.83242	1.94941	1.95484	1.90511	2.02811	1.83169	1.86268	2.01107
621	F	128707	516699	1.52066e+06	25	3	15155	7370	805	3215	2501	2570	9383	6108	4005	3731	440	15054	7710	825	2435	3444	8976	5185	4523	3436	509	3073	1158	1622	1055	1721	367	4074.5	4125.9	2.5357	2.55736	2.45381	2.4873	2.3759	2.34116	2.03268	2.23264	2.23267	2.06064	2.18639	2.09259	2.38361	2.30379
994	F	105390	361929	1.56458e+06	21	2	9199	7126	673	2521	2228	2207	8839	3863	4904	2522	442	9870	7222	560	1860	2607	8547	4592	4030	2948	520	2275	741	1256	970	1789	301	3267	3481.8	2.84415	2.73643	2.31858	2.24975	2.1671	2.24098	1.92931	1.98102	1.96462	1.78914	1.83741	1.79817	1.9369	1.76569
943	F	111364	418142	1.54167e+06	29	5	11394	6803	797	2922	2278	2520	7794	4811	4129	2755	435	11971	7502	766	2104	3167	7959	4992	3578	2501	439	2715	862	1313	923	1747	162	3770.9	3828.8	2.35157	2.31755	2.14644	2.15247	1.92322	2.00161	1.46723	1.83089	1.82216	1.36067	1.70554	1.80203	1.83493	2.0518
682	M	120735	419680	1.4038e+06	22	4	10763	7575	938	3588	2880	2947	8572	5723	4071	3268	510	11340	6578	1036	2919	3704	7712	6196	4629	3230	495	3399	1092	1477	966	1843	444	3741.2	3777	2.63898	2.77282	2.24843	2.40935	2.10316	2.20918	1.96123	1.89678	1.97897	1.91554	1.82377	1.85225	1.86947	1.85506
944	F	125560	433242	1.6618e+06	24	2	12050	7798	681	2874	2914	2854	10593	6923	4456	2283	447	12105	7510	790	2613	2700	9785	5872	5746	2700	481	3506	963	1373	852	1762	318	3821	3741.6	2.14454	2.24471	2.09339	2.12288	1.95314	2.00201	1.66025	1.7681	1.81426	1.74209	1.5942	1.54887	1.61475	1.6414
598	F	125733	440059	1.39247e+06	27	5	13476	7963	753	3007	2619	2509	9176	5401	5077	3137	460	14669	8522	858	2060	3300	8534	5120	5466	1973	529	3226	1073	1790	851	1786	334	4473.2	4789.6	2.86217	2.82199	2.39186	2.36577	2.13145	2.12254	2.05103	1.857	1.91341	2.01274	2.10153	1.78375	1.86747	2.32423
742	M	145112	472655	1.59126e+06	23	3	14491	11967	950	3602	3839	2922	9201	7056	4583	2551	496	14826	9954	733	3782	3169	9114	8258	4560	3578	518	2912	1032	1641	963	2121	349	4078.9	4459	2.43186	2.26269	2.354	2.35324	2.15666	2.30682	2.00804	2.16395	2.22576	2.04124	2.14206	2.11414	2.10305	2.29484
500	M	136164	478803	1.47579e+06	25	4	15089	9082	874	3038	3763	2916	8205	6284	4935	2873	554	15411	8366	833	3463	3661	8129	5877	5935	3738	428	3141	1223	1809	1134	1940	345	3785.7	3880.6	2.31301	2.3548	2.31216	2.30556	2.15468	2.16955	1.96398	2.08164	2.19452	2.15182	2.01258	2.09308	2.15405	2.1292
1003	M	158188	441223	1.67769e+06	28	4	15091	10227	1243	3210	3978	3316	12197	7547	5638	4080	604	16642	9690	1084	4032	3623	12160	7956	6059	4180	625	3585	1142	1800	1042	2215	430	3952.7	4088.1	2.19424	2.22605	2.08429	2.10482	1.96611	1.96787	1.71466	1.82899	1.87028	1.70327	1.67742	1.7404	1.76245	2.2587
460	F	128003	483001	1.40915e+06	26	5	14737	9502	806	2942	3020	3703	7956	4679	3235	3437	444	15180	7273	613	2889	3755	9729	6876	3407	3086	460	2455	1058	1375	1003	1481	362	3738	3657.8	2.19761	2.15693	2.21622	2.26614	2.02664	2.08663	1.84003	1.85804	1.93295	1.7893	2.19236	1.84095	1.87699	2.57104
829	M	130265	440219	1.53168e+06	25	4	14514	8743	797	2428	3091	2966	9647	4639	3194	3733	495	18253	8137	676	2869	2785	10046	4291	2838	3908	541	2946	932	1608	925	2205	299	3221.2	3310.6	1.9822	2.00029	1.90413	2.05702	2.00047	2.01488	1.79012	1.85297	1.91471	1.87125	1.7402	1.8251	1.87952	2.0316
468	F	114369	412824	1.23119e+06	28	5	9836	8526	830	3013	2868	2940	7763	5683	4397	3003	424	11045	7242	739	2723	3270	7302	6376	3717	3482	400	2529	761	1571	946	1507	269	3265.2	3524.9	2.25484	2.19957	2.12686	2.01927	2.05528	2.07031	1.81049	1.96693	1.92247	1.82143	1.93182	2.00162	1.93308	1.74102
792	F	109965	404066	1.34228e+06	25	4	11313	7174	516	2423	1870	1824	8856	4736	3619	2503	401	10822	7865	575	1735	2247	9392	4232	3994	2693	449	2687	803	1561	833	1988	270	3452.2	3441.6	2.5516	2.56397	2.51238	2.49659	2.21222	2.25943	1.81339	1.96002	2.03517	1.81068	1.80184	1.81076	1.9254	2.17173
666	M	118903	483562	1.52954e+06	28	5	10324	8232	768	2603	3503	2191	8102	5411	5005	2999	500	10875	7942	782	3261	2837	7803	4699	6589	2953	472	2348	1142	1462	949	2189	304	3903.2	4142	2.43813	2.48681	2.24839	2.33369	2.22847	2.27211	2.01133	2.05463	2.11821	1.9952	1.87	1.9498	1.89925	1.96808
1034	M	131159	399025	1.59436e+06	26	4	11076	8984	938	2411	3495	2650	10558	6125	4880	3361	492	13666	9069	800	3329	3205	9052	5525	5866	3206	466	2667	1123	1565	892	2058	334	2999.6	3476.4	2.21415	2.28913	2.03724	2.14752	1.92736	1.97807	1.69579	1.78267	1.87736	1.82404	1.73489	1.72174	1.67708	1.77478
837	M	121059	516210	1.77876e+06	24	4	12691	8500	530	2614	2968	2285	8094	6165	4676	2272	463	11468	7842	546	2801	2888	9517	4799	6298	2354	481	2682	1051	1219	888	2120	318	3769.6	3906.9	2.44697	2.54183	2.32629	2.32977	2.16167	2.31704	1.98907	2.00929	2.11212	2.05167	1.97679	1.83554	2.02343	2.42367
814	F	108665	382610	1.23289e+06	27	4	12179	7228	1124	2782	2194	2177	8760	4243	3668	1563	421	12167	7432	873	1732	2140	9319	3898	3967	1732	444	3029	880	1367	620	1670	277	3982.7	4135.7	2.31309	2.28522	1.94337	1.97093	1.8097	1.84508	1.72267	1.79489	1.83284	1.82597	1.69662	1.69854	1.75922	1.67513
596	M	143341	558119	1.90944e+06	30	5	15113	8044	717	3354	3068	2814	12144	7020	5337	2460	649	16994	6904	729	3215	3329	10715	6865	6343	3768	643	3235	1118	1805	952	2326	390	4379.9	4313.2	2.06757	2.27683	2.01851	2.18561	1.96301	2.11675	1.82358	1.86693	2.00796	1.83765	1.81778	1.83562	1.93936	2.47311
825	F	129478	392445	1.33106e+06	24	2	14445	8269	932	2728	2386	2783	9551	5196	4754	2622	569	13760	7688	877	2257	3432	9467	6710	4670	3047	557	3386	1196	1805	1410	1862	383	3591.9	3895.6	2.71589	2.81377	2.28045	2.38412	2.25849	2.29577	1.99537	1.9749	2.09884	1.91024	1.79548	1.76014	1.86985	1.92813
951	M	147581	486118	1.89754e+06	28	5	14243	11688	1106	3536	2670	2984	10282	6229	6764	2233	480	15225	10567	1006	2733	2832	10235	8031	6591	3214	553	3938	1331	1768	1253	2308	370	4068.2	4543.8	2.176	2.09629	2.01545	1.9982	1.87735	1.92433	1.71375	1.76125	1.77936	1.75353	1.77619	1.83506	1.78096	2.29394
636	F	143778	496780	1.67744e+06	28	5	13871	8182	1279	3143	3477	2815	10073	7535	5813	3371	463	14862	9846	996	3618	3515	9396	6779	5722	4009	487	3438	1185	1721	828	1840	423	3342.4	3654.6	2.34724	2.41222	2.13832	2.22615	2.03547	2.12868	1.8478	1.97293	2.03085	1.94144	2.4269	1.9486	1.86936	3.16459
912	F	127000	443300	1.53743e+06	29	5	12082	7419	777	2153	3635	2101	9675	6032	6260	3442	356	13037	8364	846	3115	2578	9230	6523	4957	3415	369	2752	949	1078	752	1694	272	4232.5	4361.8	2.525	2.56141	2.29726	2.29813	2.03761	2.0553	1.70871	1.8496	1.80351	1.6065	1.72475	1.64452	1.70226	1.90011
915	M	123642	436858	1.74107e+06	26	5	13436	7997	1052	2689	2638	2050	10702	5180	5786	1308	529	13114	7693	1116	2573	2736	9681	5250	5325	2319	570	3443	1003	1373	658	1589	295	3870.3	3913.8	2.19803	2.38187	1.96322	2.12948	1.8263	2.03343	1.85	1.68729	1.97415	1.74846	1.55134	1.57901	1.62988	1.8072
1200	F	125947	408255	1.5709e+06	21	2	13763	9347	783	2932	3277	2910	8682	3886	4356	2637	506	15680	8249	786	3428	2917	8550	4478	4186	3397	589	3447	1023	1603	618	1837	315	3179.4	3932.1	2.27558	2.25883	1.93367	1.99601	1.86466	1.9629	1.69081	1.72411	1.82606	1.60051	1.66862	1.74093	1.7261	2.21082
563	F	132867	497662	1.37896e+06	30	5	13127	8259	766	3330	3959	3150	9873	6240	4595	3588	491	13579	8138	707	4137	3286	10115	5731	4504	3747	494	3122	994	1642	879	2043	301	3984.6	4345.8	2.15717	2.12143	2.09477	2.06678	2.03958	2.0824	1.93402	1.90521	1.94318	1.97802	1.89505	1.87373	1.91117	1.94191
742	F	130165	442882	1.38157e+06	25	3	13001	9465	892	3124	3267	3320	10056	3878	3506	3171	480	13316	7198	935	3044	2916	11006	6745	3736	3813	532	3141	1264	1599	1212	1729	320	3921.4	3952.3	2.42869	2.54276	2.23385	2.28184	2.05299	2.12484	1.77221	1.77459	1.8437	1.93905	1.65749	1.68442	1.77587	1.88577
459	M	127910	503113	1.60488e+06	25	3	12451	9287	853	3848	3226	3096	7527	5644	4198	3728	377	13004	9297	960	3394	3862	8546	6627	2991	3074	391	3302	1123	1926	1093	2079	385	4080.4	4162.5	2.53598	2.503	2.35608	2.37399	2.21495	2.25686	1.97472	2.02215	2.09684	2.0655	2.52226	1.95392	1.9014	2.27229
567	F	125583	473705	1.36754e+06	27	5	15690	8124	783	2777	3362	3065	8975	3547	3023	3471	611	16109	6605	953	3189	3306	9101	5551	3112	3913	495	2578	1096	1568	1087	1995	358	3426.7	3694.1	2.23541	2.43132	2.11615	2.14221	1.95762	2.13705	1.86511	1.8828	1.98543	1.86863	1.76027	1.76047	1.81316	1.93282
492	F	121038	440238	1.37152e+06	28	5	12983	8182	821	2309	2245	2794	7795	6653	4045	2709	414	13847	6976	679	2238	3060	7921	5881	4628	3902	429	2845	1058	1398	1031	2168	332	3894.4	3897.8	2.39696	2.28005	2.14511	2.24432	2.08837	2.12104	1.91299	1.97781	2.06243	2.01477	1.87047	1.99991	2.00076	1.95508
1038	F	128130	422168	1.86765e+06	23	5	11944	8273	1034	2974	3244	2860	11247	5004	3293	3192	336	14071	8018	1059	3241	2994	10931	5221	3878	2981	375	3466	983	1741	1137	1947	312	3527.6	3285.9	2.71386	2.66774	2.45905	2.24438	2.09057	2.05362	1.73151	1.8599	1.80948	1.8133	1.66843	1.71666	1.76408	2.57235
648	F	129662	419515	1.552e+06	29	4	13926	9015	786	2697	2947	3463	9221	4575	5059	3252	465	15591	8221	857	2117	3578	9571	3871	3936	3128	505	3103	1277	1805	1368	2237	427	3567.6	3781.6	6.91655	7.1637	6.40197	6.35183	5.92518	6.0123	5.07172	5.29397	5.40724	5.80428	5.77247	5.2309	5.51121	6.60419
[truncated: 13 more columns]

## Sheet: README
field	value
Source Data file	SourceData_Fig1_Fig1a-h_Fig1j-n.xlsx
Figures covered	Figure 1a–h and Figure 1j–n
Analytic filter applied	n708Incude == 1
Final N	708
Notes	Data reflect analytic sample used in figures.
